# Supplementary material for: Leukemic stem cells activate lineage inappropriate signalling pathways to promote their growth
Source: Nat Commun. 2024 Feb 14;15:1359. doi: 10.1038/s41467-024-45691-4 (PMC10867020; doi:10.1038/s41467-024-45691-4)
Supplement: Supplementary file 4 — Supplementary Data 1 [file 41467_2024_45691_MOESM4_ESM.xlsx]

## Sheet: t(8;21) Blast and LSC signature
Supplementary Data file 1: Log2 0.5-fold, adj. p <0.1 LSC and blast specific genes from primary AML patient scRNA-seq integrated dataset
	Blast specific genes	LSC specific genes
	AIF1	ACSM3
	ATP5MC1	ARID5B
	ATP5MC3	C2orf66
	AZU1	CBX4
	C1QBP	CD69
	C1QTNF4	CPA3
	CALR	CXCL8
	CCT2	GADD45A
	CENPF	GATA2
	CFD	GDF11
	CLEC11A	H1-0
	CSF3R	H2AC20
	CYTL1	HBA1
	DNPH1	HBB
	DUT	HDC
	EEF1B2	IL5RA
	ELANE	JUN
	ENO1	KLF2
	FABP5	LGALS1
	FBL	LMO4
	GSTP1	LTB
	GYPC	MAP3K8
	H2AZ1	MARCKSL1
	HMGB2	MS4A3
	HMGN2	MS4A4E
	HSP90B1	MT2A
	HSPD1	MTSS1
	HSPE1	NTRK1
	IGLL1	PLIN2
	IMPDH2	RGS2
	LDHA	S100A10
	LDHB	S100A6
	METTL26	SOX4
	MGST1	TCN1
	MPO	TPSAB1
	NME1	TPSB2
	NME4	TXNIP
	NPM1	VIM
	NPW
	NUCB2
	PAICS
	PCLAF
	PDIA6
	PHB
	PPA1
	PPIB
	PRDX2
	PRMT1
	PRSS57
	PRTN3
	RANBP1
	RPL23A
	RPS17
	RPS18
	SERBP1
	SMIM24
	SRM
	STMN1
	TPI1
	TRH
	TUBA1B
	TYMS
