# Supplementary material for: Leukemic stem cells activate lineage inappropriate signalling pathways to promote their growth
Source: Nat Commun. 2024 Feb 14;15:1359. doi: 10.1038/s41467-024-45691-4 (PMC10867020; doi:10.1038/s41467-024-45691-4)
Supplement: Supplementary file 5 — Supplementary Data 2 [file 41467_2024_45691_MOESM5_ESM.xlsx]

## Sheet: G1 cell LSCBlast marker genes
Supplementary Data file 2: G0/G1-stage LSC and Blast marker genes and associated GO terms from primary AML patient scRNA-seq
Patient #1			Patient #2				Patient #3				Patient #4
LSC	Blast		LSC	LSC/Blast transition	Blast		LSC	LSC/Blast transition	Blast		LSC	LSC/Blast transition	Blast
A1BG	ABCE1		AAK1	ABCB1	ACTB1		AKR1B1	ACSM3	ACSL4		ACSM3	ACTB	ACAT1
AAK1	ACAT1		ABCC1	ABHD17B	ACTG11		ANXA1	ADRA2C	AKAP12		ALOX5	AHNAK	ADRM1
ACSM3	ADRM1		ABCC4	ACTB	AGPAT2		C2orf66	AHCY	AKR1B1		ARRDC3	ANXA1	AGTRAP
ACTB	AGTRAP		ACBD3	ACTG1	AIF1		CA1	ALB	ALAS1		BBC3	ANXA2	AIF1
ADAM17	AHCY		ACSL4	ACTR3	APEX1		CCNA1	APEX1	ALDH1A1		BHLHE40	ARID5B	AKR7A2
ADAM28	AIF1		ACSM3	ADD1	APLP2		CDK15	APP	ALDH2		BMP3	ATF3	ANP32A
ADAM8	AIF1L		ACVR1B	ADGRE2	ARHGDIB		CXCL2	ATF3	ALOX5AP		BTG1	BTG2	APEX1
ADD1	AKR1A1		ADK	AFF4	ARID3A		CXCL8	ATF7IP2	ANXA1		BTG2	CAPN2	APLP2
ADGRE5	ANP32A		ADSS2	AFTPH	ASPH		CYC1	AZU1	ANXA5		C2orf66	CAST	ATP5F1B
AFF4	APEX1		AGPAT5	AKIRIN1	ATP5MC2		ESAM	BAALC	APOL2		CD69	CD34	ATP5MC1
AGO4	APRT		AHCYL1	AMD1	ATP5MPL		ETS2	BZW2	AREG		CDC42EP3	CD52	ATP5MC3
AHNAK	ATIC		AHNAK	ANKRD281	AZU1		FCER1A	C1QTNF4	ARID5B		COL14A1	CD68	ATP5MF
AHR	ATP5F1A		AK6	ARAP2	BRK1		FHL2	C20orf27	ATP2B1		CPA3	CD69	AURKAIP1
AKAP13	ATP5F1B		AL360181.3	AREG	C1QBP		GATA2	CALR	ATP5MF		DDIT4	CD83	AZU1
AKAP17A	ATP5MC1		ALOX5	ARGLU11	C1QTNF4		H1-4	CANX	BACE2		DNAH8	CRIP1	BEX1
AKIRIN1	ATP5MC3		ANKRD28	ARHGAP25	CALR		H2AC16	CAV1	BASP1		DNTT	CRIP2	BSG
AKIRIN2	ATP5MF		ANTXR2	ARID4A	CAT		H2AC8	CBX4	BATF		DUSP5	CST3	C1QBP
ALOX5	ATP5MPL		ANXA1	ARL6IP5	CD741		H2BC11	CCNB1IP1	BCL2A1		EBF1	CXCL8	C1QTNF4
ANAPC16	AZU1		ANXA2	ARRDC2	CFD		HBA2	CCNG1	BLVRB		FOS	DBI	C20orf27
ANKRD12	BID		AP1B1	ASAH1	CLEC11A		HBM	CCT2	BTN3A2		FOSL2	DUSP1	CALR
ANKRD28	BOLA3		ARGLU1	ATF7IP2	CORO1A		HDC	CCT3	C16orf54		FTH1	EMP3	CANX
ANTXR2	BZW2		ARHGAP15	B3GNT2	COX5A		HES6	CCT5	C1orf162		GATA2	FTH1	CAT
ANXA1	C12orf57		ARHGAP18	B3GNT5	CSF3R		HPGDS	CCT6A	C2		GDF11	FTL	CCT2
ANXA11	C19orf48		ARHGAP5	BAALC	CSTB		ID3	CD24	C5AR1		H1-0	GLIPR1	CCT3
ANXA2	C1QBP		ARHGEF12	BCL11A	CYBA		IL17RB	CD34	CALB2		H1-2	HLA-DPA1	CCT5
ANXA6	C1QTNF4		ARHGEF6	BCLAF1	CYC1		IL5RA	CD38	CAPG		H1-4	HLA-DQA1	CCT7
AP1B1	CALR		ARID3B	BMP3	DDOST		KCNMA1	CD74	CCL23		H2AC20	HLA-DRB1	CD38
AP1S2	CCDC85B		ARID5B	BRD2	EEF1B2		KLF7	CD79A	CCL3		H3-3B	HMGN3	CDK4
AREG	CCNB1IP1		ARIH1	BRI3	EIF2S2		MAML3	CD79B	CCL4L2		H4C3	HSPA8	CFD
ARF1	CCND1		ARL15	BTG2	ELANE		MS4A3	CDK6	CD69		HBA1	IER2	CHID1
ARF6	CCT2		ARL4A	BZW2	ENO1		MS4A4E	CDKN1C	CD83		HBA2	IGKC	CITED2
ARGLU1	CCT3		ARL8A	CBX4	ERP29		NR4A1	CEACAM4	CFD		HBB	IRF1	CITED4
ARHGAP45	CCT4		ARMCX3	CCNL1	ETHE1		PLAUR	CEBPD	CLECL1		HBD	ISG20	CKLF
ARID1B	CCT5		ARNTL	CCNT2	FAM162A		PNO1	CKAP2	CLU		HDC	ITM2C	CKS2
ARID5B	CCT6A		ARPP19	CD34	FAM210A		RGS2	CLEC11A	COMMD4		HMGB1	KLF2	CLEC11A
ARL4A	CCT7		ARRDC3	CD47	FYB1		RPL7A	CLNS1A	COTL1		HNRNPAB	LGALS1	CLNS1A
ARL8A	CCT8		ASCC3	CD52	GAPDH		S100A10	CORO1A	CPA3		HPGD	LIMS1	CNBP
ARPC3	CD320		ATF3	CD53	GNA15		SLC26A2	CPXM1	CRELD2		ID2	LMNA	CNPY2
ARRB2	CDCA7		ATG12	CD74	GPI		SPAG9	CSF3R	CREM		IGHM	MTSS1	COMT
ARRDC3	CDK4		ATP1A1	CD83	GSDMD		STARD4	CSTA	CSF1		IL5RA	MTURN	CORO1A
ASAH1	CENPV		ATP2C1	CD96	GSTP1		STMN1	CTSS	CST3		JUN	NFKBIA	CSF3R
ATF3	CFAP97		ATP6V0A1	CD99	GYPC		TCN1	CYTL1	CST7		KLF10	NRP2	CST7
ATF4	CFD		ATP6V0A2	CDC40	HILPDA		TINAGL1	DDX46	CTSC		KLF9	PDLIM1	CSTA
ATG16L2	CHID1		ATP9A	CDK6	HINT1		TPPP3	DEK	CTSD		LMNA	PLP2	CYTL1
ATP2B1	CKLF		ATXN2	CEBPD	HK2		TPSAB1	DMAC1	CTSG		LMO4	PMAIP1	DCXR
ATP2C1	CLEC11A		BATF	CHD4	HLA-DPA1		TPSB2	DPEP3	CTSH		LST1	RAB11FIP1	DNPH1
ATP6V1G1	CLNS1A		BAZ2B	CLK11	HLA-DPB11		UBE2S	DUT	DHRS9		LTB	RAB13	DPP7
ATP8B4	CMSS1		BBC3	CLN8	HLA-DRA1		UGT2B11	EBPL	DNAJC3		MACROD2	RHOB	DUSP6
BBC3	CNBP		BCAT1	CMTM6	HLA-DRB11		USP14	EEF1A1	DUSP4		MAP3K8	RRAS	DUT
BHLHE40	COA4		BCL2L11	CNOT2	HLA-DRB5			EEF1B2	DUSP6		MARCKSL1	S100A10	EBNA1BP2
BIN2	CORO1A		BEX4	CREG1	HMGB2			EGFL7	EEA1		MCL1	S100A4	ECHS1
BIRC2	COX5A		BIRC2	CXCL8	HSP90AB1			EIF1AY	EGR1		MDK	S100A6	EEF1B2
BNIP3L	COX6C		BLVRA	CXXC5	HSP90B1			EIF2S3	ELF1		MS4A3	S1PR4	EGFL7
BPTF	CSF3R		BMP2K	CYTIP	HSPA5			EIF3A	ELL2		MS4A4E	SAT1	ELANE
BRD2	CTSC		BNIP3L	DBI	HSPA8			EIF3E	ENPP3		MTSS1	SEPTIN11	EMID1
BRI3	CYC1		BPTF	DDX3X	IKZF11			ELANE	EPAS1		NFKBID	SLC9A3R2	ENO1
BSDC1	CYTL1		BRD4	DGKD	IMPDH2			ENO1	EPSTI1		NR4A2	TAGLN2	EPRS1
BTG1	DDX18		BRD9	DNAJA1	ITM2C			EPCAM	EXOSC4		NTRK1	TPPP3	ERH
BTG2	DKC1		BROX	DNAJB1	KDM3A			FABP5	FBXO6		PIM1	TPSAB1	FABP5
BZW1	DLK1		BSDC1	DNAJB6	LCP1			FARSA	FCER1G		PLIN2	TSC22D1	FBL
C5orf38	DNPH1		BTG1	DSC2	LDHA			FCGRT	FKBP11		PPP1R15A	VIM	FKBP11
CA5B	DUT		BTK	DUSP1	LYZ			FRAT1	FOS		PTMA		FKBP4
CALCOCO2	EBNA1BP2		C21orf58	DUSP10	MANF			GALK1	GADD45B		PTMS		FUOM
CALM1	EBPL		C2orf66	DUSP5	MAP4K2			GALNT1	GCSAML		RB1CC1		GADD45GIP1
CAMK1D	EEF1B2		CAB39	DYNC1H1	MAPKAPK3			GAPDH	HDC		RGS2		GCSH
CAPN2	EIF3G		CACNA2D4	EDEM1	MCRIP2			GCSH	HIGD1A		S100A10		GGCT
CAPNS1	EIF3L		CALCOCO1	EIF4A2	MIF			GGCT	HPGD		S1PR1		GPI
CAPZA2	EIF4B		CALM2	EIF4G2	MKNK2			GLRX5	HPGDS		SOD2		GSN
CARD19	EIF4EBP1		CALU	EIF5	MPC2			GNL3	HSP90AA1		SOX4		GSTP1
CASP8	EIF5B		CAMK1D	ELF11	MPO			GSN	HSP90B1		SPINK4		GTSF1
CAV1	ELANE		CAMTA1	FAM76B	MZT2A			GSTP1	HSPA1A		SPTBN1		GYPC
CCDC59	ENO1		CAP1	FAM91A1	NDRG1			GYPC	HSPH1		TMEM70		H2AZ1
CCDC69	EPRS1		CAPZA2	FKBP5	NDUFB9			H1-3	IER3		TPSAB1		HDAC1
CCL3L1	ERH		CASP3	FMNL1	NDUFC2			H2AC17	IFI16		TPSB2		HMGB2
CCL5	EXOSC5		CAST	FTL	NME4			H2BC5	IFI27		TSPYL2		HMGN2
CCND3	FABP5		CASTOR2	FUS	NPM1			H4C3	IFI27L2		TUBA1A		HOMER3
CCNI	FAM162A		CBLB	GADD45B	NPW			HAGHL	IFI44L		TXNIP		HSP90AB1
CD164	FARSA		CBX3	GALNT2	NUCB2			HLA-DMA	IFITM1		VIM		HSP90B1
CD37	FBL		CCDC28A	GBP4	OSTC			HLA-DMB	IL1RL1		ZBTB20		HSPD1
CD44	FKBP4		CCDC71L	GGNBP2	P4HA1			HLA-DPA1	IL3RA		ZFP36L1		HSPE1
CD52	GAPDH		CCDC82	GLS	P4HB			HLA-DPB1	IRF2BPL				IFITM2
CD53	GCSH		CCSER2	GNA13	PDIA3			HLA-DQA1	IRF7				IFITM3
CD55	GGCT		CD109	GPBP1	PDK1			HLA-DQB1	ISG15				IGFBP7
CD63	GNL3		CD164	H3-3B	PDLIM1			HLA-DRA	ITGB2				IGLL1
CD69	GPATCH4		CD226	HCST	PGAM1			HLA-DRB1	JUN				IMPDH2
CD74	GPI		CD44	HHEX1	PGK1			HMGA1	KIT				ISOC2
CD82	GSTP1		CD55	HIF1A1	PGLS			HMGB2	LAT				KIT
CD83	GYPC		CD63	HLA-DMA	PLEK			HMGB3	LCP2				LAGE3
CD9	H2AZ1		CDC14A	HLA-DMB	PLIN3			HMGN1	LGALS1				LCP1
CD99	HADH		CDC42EP3	HLA-DPB1	POLR2H			HMGN2	LGALS3				LDHA
CDC14A	HDDC2		CDK11A	HLA-DQA1	PPA1			HNRNPA1	LIF				LDHB
CDC42	HMGA1		CDKAL1	HLA-DQB1	PPIA			HSP90AB1	LMNB1				LRPAP1
CDC42EP3	HMGN2		CDKN1C	HLA-DRA	PRSS57			HSPA8	LMO4				LRRC75A
CDC42SE1	HNRNPA1		CEBPB	HLA-DRB1	PRTN3			HSPB1	LTC4S				LSM7
CDKN1C	HNRNPA1P48		CENPU	HMGN3	RGS101			HSPD1	LYAR				LYZ
CDKN2D	HNRNPD		CHD7	HNRNPA2B1	RPL10A			HSPE1	MACIR				MATK
CDV3	HNRNPDL		CHPT1	HNRNPC	RPL12			IARS1	MDM2				METTL26
CEBPA	HNRNPM		CHST2	HNRNPH3	RPL14			IER5L	MIIP				MGST1
CEBPB	HNRNPR		CIR1	ID2	RPL18A			IGFBP7	MLEC				MLEC
CEBPD	HSP90AB1		CITED2	IER2	RPL19			IGLL1	MRPL14				MPO
CELF2	HSP90B1		CLCN3	IFRD1	RPL22			IMPDH2	MRPL28				MRPL12
CENPC	HSPD1		CLDND1	IKZF1	RPL23			ISYNA1	MRPL50				MRPL3
CFP	HSPE1		CLEC2B	IRF1	RPL23A			ITM2A	MRPS6				MRPL51
CHD2	IDH2		CLIP1	IRS2	RPL28			ITM2C	MS4A2				MRPL52
CHP1	IFITM3		CLK1	ISG20	RPL29			KIF2A	MS4A3				MSRB2
CIRBP	IFRD2		CMIP	ITGA4	RPL3			KLF4	MS4A4E				MT-ND1
CLDND1	ILF3		CMPK1	ITM2A	RPL36			KLF6	MT1F				MT-ND5
CLEC2B	IMP4		CNBP	ITM2B	RPL41			LARS1	MX1				MYDGF
CLIC1	IMPDH2		CNIH1	JMJD1C	RPL7A			LDHB	MX2				MZT2A
CMTM6	ISOC2		CNIH4	JUNB	RPL8			LMAN1	NCF1				NAA38
CNOT1	KIT		CNST	KAT6A	RPLP0			LRRC75A	NDUFAB1				NAP1L1
CNST	LAPTM4B		COBLL1	KLF10	RPLP1			LUC7L3	NDUFB3				NASP
COMMD6	LARS1		COPA	KLF13	RPLP2			LYZ	NKTR				NDUFA2
COQ10B	LDHA		CPA3	KLF2	RPS12			MACROH2A1	NRCAM				NDUFAF2
CPEB4	LDHB		CPPED1	KLF61	RPS14			MAMDC2	NTRK1				NDUFAF8
CPPED1	LMAN1		CRACD	KMT2E	RPS15			MAN1A1	OAS1				NDUFB1
CRBN	LRPPRC		CRBN	KPNA6	RPS18			MARCKSL1	OAS3				NDUFB11
CRIP1	LRRC75A		CREBRF	KRAS	RPS19			MDK	OSM				NDUFB2
CRIP2	LSM7		CRPPA	LAPTM5	RPS2			MEF2C	P2RY14				NDUFS6
CSF1	MACROH2A1		CRTC3	LMO2	RPS21			METTL26	PARP9				NHP2
CSGALNACT2	MATK		CSF2RB	LPAR6	RPS23			MGST1	PDIA3				NME1
CSRNP1	MCRIP2		CSNK1A1	LUC7L3	RPS24			MGST2	PDIA4				NME4
CST3	MDH1		CTBP2	LUZP1	RPS25			MID1IP1	PDIA6				NOP56
CSTB	MDH2		CTNNA1	MACROH2A1	RPS27A			MIF	PGAM1				NPM1
CTNNB1	METTL26		CTNNBL1	MAN1A1	RPS28			MIS18BP1	PHACTR4				NPW
CTNNBL1	MGST1		CUL3	MAP1LC3B1	RPS3			MPO	PHKG1				NUCB2
CTSB	MICOS10		CXCR4	MAP2K3	RPS5			MRPL3	PKIG				NUDC
CXCL2	MPO		CYFIP2	MAP3K8	RPS6			MRPL4	PKM				P4HB
CXCL3	MRPL12		CYSLTR2	MAX	RPS8			MRPS2	PLA2G2A				PA2G4
CXCL8	MRPL20		DAB2	MBNL1	RPSA			MT-ATP6	PLEK				PAICS
CXCR4	MRPL3		DAPK1	MCL1	S100A4			MT-CO1	PLIN2				PARP1
CYLD	MRPL4		DBN1	MED13L	SAP30			MT-CO2	PLPP1				PCLAF
CYTH1	MRPS18C		DCUN1D3	MFNG	SCCPDH			MT-CO3	PNO1				PDCD5
CYTIP	MRPS26		DDI2	MIDEAS	SERPINB1			MT-CYB	PPIB				PDIA3
DAPK1	MRPS34		DDX21	MIS18BP1	SLC25A37			MTDH	PPM1N				PDIA6
DAZAP2	MRTO4		DDX24	MLXIP	SLC25A5			MT-ND2	PPP1R15B				PGK1
DBI	MZT2B		DDX39B	MREG	SMIM24			MT-ND3	PRELID1				PHB
DDAH2	NAA10		DDX5	MSN	SNRPD1			MT-ND4L	PRELID2				PHPT1
DDIT3	NAA38		DDX6	MT-ATP8	SNRPF			NBL1	PRKX				PLAC8
DDIT4	NAP1L1		DENND4A	MT-CO1	SPI1			NCAM1	PSMA5				PLEK
DDX17	NASP		DHRS3	MT-CO3	SUCNR1			NCL	PSMB8				PLPPR3
DDX24	NBEAL1		DHX36	MTRNR2L12	SYNGR1			NIPSNAP1	PSMB9				PLTP
DDX3X	NCL		DHX40	MTRNR2L8	TBCA			NME1	PTGS1				PPA1
DDX5	NDUFAB1		DLGAP4	MYLIP	TENT5A			NME4	PTGS2				PPIB
DDX6	NDUFAF2		DNAAF2	NCOA7	TFRC			NOL8	PTX3				PRDX1
DENR	NDUFAF8		DNAH8	NFKBIA	TKT			NOP56	RAB27B				PRDX2
DIPK1B	NDUFB11		DNAJB9	NFKBID	TMEM256			NPM1	RAB31				PRKDC
DNAJC1	NDUFB2		DNAJC15	NPC2	TPI1			NPR3	RAB33A				PRMT1
DSTN	NDUFS6		DNAJC9	NPR3	TRH			NPW	RANGRF				PROK2
DUSP1	NHP2		DUSP8	NRIP1	UBE2N			NUCKS1	RBM39				PRSS21
DUSP22	NIFK		DYNLRB1	NUFIP2	UQCRB			ODC1	RGS1				PRSS57
DUSP5	NME1		DYNLT1	NUP50	UQCRH			OSTC	RGS13				PRTN3
DYNC1I2	NME4		EHMT1	OAZ2	VAMP8			PADI4	RGS2				PSMA5
DYNLL2	NOP14		EID1	ORAI2	VIM			PAICS	RNASE2				PSMA7
DYNLRB1	NOP56		EIF1B	P2RX5	ZNF511			PARP1	RNASET2				PSME2
EFHD2	NOP58		EIF2AK1	PABPC1	ZYX			PDCD5	RSAD2				PTGES3
EIF1	NPM1		EIF2AK3	PABPN1				PDE4B	S100A11				RANBP1
EIF1B	NPM3		EIF2S1	PAN3				PDLIM1	S100A6				RNASE2
EIF5	NPW		EIF3J	PAX5				PEBP1	S100P				RNASEH2B
ELF1	NUCB2		ELAVL4	PCF11				PGK1	SDF2L1				RNASEH2C
ELMO1	NUCKS1		ELF1	PCM1				PHB	SERPINB2				RPA3
EMP1	ODC1		ELK3	PDE4B				PHB2	SGK1				RPL13A
EMP3	PA2G4		ELMO1	PDE4DIP				PLAC8	SLAMF1				RPL18A
EPS8	PAICS		ELOB	PELI2				PLCG2	SLC3A2				RPL21
ETFB	PARK7		ENDOD1	PGAM5				PLPPR3	SLC6A6				RPL22L1
EVI2B	PARP1		ENTPD4	PHF3				PNN	SMIM1				RPL23
EZR	PCLAF		EPB41	PHIP				POU4F1	SNRPA				RPL23A
FAM117A	PDCD5		ERF	PIK3R1				PPA1	SOCS2				RPL27A
FAM91A1	PDIA3		ERG	PIM3				PPIH	SQLE				RPL3
FCER1A	PDIA6		ESAM	PLAC8				PPP1R14A	SRSF7				RPL35
FDX1	PGAM1		ETS2	PLCG21				PPP1R14B	SSR4				RPL37A
FHL1	PGK1		EWSR1	PLP2				PRDX2	ST3GAL4				RPLP1
FLNA	PHB		F2R	PMAIP11				PRDX3	STARD4				RPLP2
FMNL1	PHB2		FAM102B	PNN				PRKDC	STXBP6				RPS11
FNIP1	PHPT1		FAM107B	POU4F1				PRSS57	TCN1				RPS16
FOS	PLAC8		FAM110A	PPHLN1				PRTN3	TENT5A				RPS17
FOSB	PLIN3		FAM117A	PPP1R10				PRXL2A	TIAM2				RPS18
FOSL2	PLPPR3		FAM3C	PPP1R18				PSIP1	TIMP1				RPS2
FOXP1	PPA1		FBXO11	PPP2R5C				REST	TMEM14B				RPS21
FRMD8	PPIA		FBXO30	PPP4R3A				RETN	TMEM176A				RPS3
FTH1	PRDX1		FBXW11	PTP4A2				RHOB	TMEM176B				RPS5
FTL	PRDX3		FCER1A	RAB18				RPL10A	TNFSF10				S100B
FXYD5	PRKDC		FDX1	RANBP2				RPL13A	TOB1				SAP30
GAB1	PRMT1		FER	RBM25				RPL19	TPSAB1				SCCPDH
GABARAP	PRSS21		FERMT2	RBM38				RPL23	TPSB2				SDF2L1
GABARAPL1	PRSS57		FKBP8	RBM391				RPL23A	TPSD1				SERBP1
GADD45B	PRTN3		FNDC3A	RC3H11				RPL26	VASP				SFXN4
GAS7	PSMA5		FNIP1	RCC2				RPL27A	VIM				SLC25A1
GATA2	PSMB8		FOS	REL				RPL3	VSTM1				SMIM24
GATAD1	PSME1		FOSL2	RGS10				RPL36	VWA5A				SOD1
GBP2	PSME2		FOXC1	RGS2				RPL37A	WARS1				SRM
GCC2	PSMG4		FOXN3	RGS9				RPL38	XAF1				SSRP1
GGA1	PYURF		FOXO3	RIF1				RPL5	ZFP36				STMN1
GGNBP2	RAN		FOXP1	RILPL2				RPL7A	ZFP36L1				SYNGR1
GIMAP2	RANBP1		FTH1	RIPK2				RPL9	ZNRD2				TM7SF3
GLS	RCN1		FYN	RIPOR2				RPS11					TMED9
GMFG	RNASEH2B		GABARAPL1	RNF125				RPS14					TNFSF13B
GNAI2	RPL10A		GABPB1	RNF144B				RPS17					TOP2B
GNAS	RPL11		GALC	ROCK1				RPS18					TPI1
GNB2	RPL12		GALNT1	RSRC2				RPS19					TRH
GOLIM4	RPL13		GATA1	RSRP1				RPS20					TUFM
GPBP1	RPL13A		GATA2	RTN4				RPS23					UBL5
GPSM3	RPL14		GBP2	SATB1				RPS25					UQCR10
GRASP	RPL15		GBP5	SBDS				RPS27A					UQCRQ
GSN	RPL17		GGA1	SDE2				RPS29					VAMP8
GUCY1A1	RPL18A		GINM1	SECISBP2L				RPS3					VDAC1
GUSB	RPL19		GLO1	SERINC5				RPS3A					XRCC5
H1-0	RPL21		GLRX3	SERTAD2				RPS4X
H1-10	RPL22		GMPR	SH2D1A				RPS4Y1
H1-2	RPL22L1		GNAQ	SIX3				RPS6
H1-3	RPL23		GNG2	SLBP				RPUSD3
H1-4	RPL23A		GNG5	SLC38A1				RSL1D1
H2AC11	RPL27		GNPTAB	SLC38A2				S100B
H2AC14	RPL27A		GNS	SLC9A3R1				SDHC
H2AC20	RPL28		GPRC5C	SMAP2				SEPTIN6
H2AC6	RPL29		GTF2I	SMARCA2				SERBP1
H2AC8	RPL3		GTF3C4	SMCHD1				SERPINB1
H2AZ2	RPL30		GTPBP4	SMIM3				SET
H2BC21	RPL31		H1-0	SNRPA1				SH3D21
H2BC4	RPL32		H1-4	SOD2				SLC25A3
H2BC5	RPL35		H2AC15	SON				SLC25A5
H2BC7	RPL36		H2AC20	SORL1				SLC9A3R2
H2BC8	RPL36A		H2BC15	SREK1				SMIM24
H3-3A	RPL37A		H4C3	SRSF10				SMS
H3-3B	RPL38		HACD1	SRSF11				SNRPE
H3C10	RPL4		HBP1	SRSF2				SNRPF
HACD1	RPL41		HBS1L	STK17B1				SOD2
HCST	RPL5		HDC	STOM				SOX4
HEATR5B	RPL6		HDGFL3	STRBP				SPINK2
HEBP2	RPL7		HERC1	SYNCRIP				SPRY1
HECA	RPL7A		HERPUD1	SZRD1				SRM
HERPUD1	RPL8		HGF	TAOK3				SRP72
HERPUD2	RPL9		HGS	TAPBP				SRRM1
HGF	RPLP0		HHEX	TARDBP				SRSF9
HHEX	RPLP1		HIF1A	TBL1XR1				STMN1
HIF1A	RPLP2		HLA-E	TGFBRAP1				STOML2
HLA-B	RPP40		HMBOX1	TNFRSF14				SYNGR1
HLA-C	RPS10		HMG20B	TOB1				TFPI
HLA-DMA	RPS11		HMGA1	TOB2				TIMM13
HLA-DMB	RPS12		HMGB1	TOPORS				TM7SF3
HLA-DQA1	RPS13		HNRNPA0	TOR1AIP2				TNFRSF1A
HLA-DQB1	RPS14		HNRNPA3	TP53INP11				TNFSF13B
HLA-DRA	RPS15		HNRNPH1	TPM4				TOMM22
HLA-DRB1	RPS15A		HNRNPR	TRA2A				TRH
HLA-E	RPS16		HNRNPU	TRA2B				TTC3
HLX	RPS17		HOOK3	TSC22D3				TUBB
HMGN3	RPS18		HP1BP3	TWF1				TUFM
HNRNPA0	RPS19		HPGD	TXNIP				UTF1
HNRNPUL1	RPS2		HPGDS	TYROBP				VDAC1
HPGDS	RPS20		HSP90AA1	UBE2D3				WEE1
HSBP1L1	RPS21		HTATIP2	UPF2				XRCC5
HSD17B11	RPS23		ICAM2	WTAP				ZC3H8
HSPA5	RPS24		IDS	YBX3
HSPG2	RPS25		IFNGR1	YPEL5
ID2	RPS26		IGF1R	YTHDF2
IDS	RPS27A		IL18R1	YTHDF3
IER2	RPS28		IL1RL1	YWHAZ
IER3	RPS29		IL4R	YY1
IER5	RPS3		IL5RA	ZBTB16
IKZF2	RPS3A		IL6ST	ZBTB8A
IL10RA	RPS4X		IL7R	ZC3HAV1
IL3RA	RPS5		IMPA1	ZDHHC20
IL5RA	RPS6		INO80C	ZFC3H1
INPP5D	RPS7		IP6K1	ZFP36
IQGAP1	RPS8		IQGAP2	ZFP36L2
IRF1	RPS9		IRAG2
IRF2BP2	RPSA		IRF2BP2
IRF7	RPUSD3		ITGAV
IRS2	RSL1D1		ITGB1
ISG20	RUVBL1		ITPRID2
ITGA5	SBNO1		IVNS1ABP
ITGA6	SCCPDH		JAK1
ITGAE	SERBP1		JARID2
ITGAX	SFXN4		JMY
ITM2B	SLC25A1		JOSD1
ITM2C	SLC25A3		JUN
ITPRID2	SLC25A5		JUND
JMJD1C	SLC25A6		KANSL1
JOSD1	SLIRP		KCNK6
JUN	SMIM24		KCTD7
JUNB	SNRPA		KDM7A
JUND	SNRPD1		KIAA1586
JUP	SNRPD3		KIAA1958
KDELR1	SNRPE		KIF13B
KDM5B	SNRPF		KIF5B
KDM6B	SOD1		KIFAP3
KHDRBS1	SRM		KLF6
KLF13	SRP72		KLF9
KLF2	SRP9		KLHDC2
KLF3	SRSF3		KLHL24
KLF4	SRSF9		KLHL6
KLF6	SSRP1		KMT2C
KLF7	STOML2		KTN1
KLF9	SYNGR1		L3MBTL3
KMT2E	TESC		LACTB
KRAS	TIMM13		LAPTM4A
LACTB	TIMM8B		LARP1B
LAPTM4A	TM7SF3		LEPROT
LAPTM5	TMEM107		LGALS1
LCN6	TMEM70		LGALS3
LENG8	TOMM22		LIMS1
LEPROT	TOMM40		LMAN1
LEPROTL1	TPI1		LMBR1L
LGALS1	TRAP1		LMNA
LIMD2	TRH		LMO4
LIMS1	TRIM28		LRATD2
LITAF	TUFM		LRP6
LLPH	UBA52		MACF1
LMNA	UBL5		MACO1
LPGAT1	UQCC2		MAF
LRP10	UQCR10		MAGED1
LRRFIP1	UQCRH		MAGED2
LRRFIP2	UQCRQ		MAML2
LUC7L3	UROS		MAP1LC3B
LY6E	VDAC1		MAP4K4
LYN	VDAC3		MAP4K5
LYZ	XRCC5		MARCHF3
MAF	XRCC6		MARCHF5
MAF1	YBX1		MARCHF9
MAFF	YWHAB		MARCKS
MAFG			MARCKSL1
MAML2			MAST4
MAP1LC3A			MBNL2
MAP1LC3B			MBOAT2
MAP2K3			MCM3AP
MAP3K8			MCM7
MAPRE1			MCU
MARCHF2			MECP2
MAX			MEIS2
MBNL1			MESD
MBNL2			MFGE8
MBOAT7			MFSD12
MCL1			MGAT4B
MCUB			MGAT5
MDM4			MGME1
MED13L			MIB1
MEF2D			MICAL2
MEX3C			MICU1
MFSD10			MINPP1
MGME1			MLLT11
MGST3			MLLT3
MIDN			MOB1B
MIS18BP1			MORF4L2
MORF4L1			MOSPD1
MS4A3			MPHOSPH8
MS4A6A			MPP1
MT-ATP8			MRFAP1
MT-CO1			MRPS6
MTPN			MS4A2
MTRNR2L12			MS4A3
MTSS1			MS4A4E
MTURN			MS4A6A
MXD4			MSI2
MYADM			MSRA
MYH9			MT-ND5
MYL12A			MTCH1
MYL6			MTURN
MYLIP			MXI1
MYO1G			N4BP2L2
N4BP2L2			NAA50
NABP1			NAMPT
NBL1			NARF
NCF4			NBAS
NCOA3			NDEL1
NDFIP1			NDUFA5
NDRG1			NDUFA6
NECAP1			NDUFB4
NECAP2			NDUFS5
NEU4			NDUFV2
NFKBIA			NFATC2IP
NFKBID			NFIL3
NFKBIZ			NMT2
NPC2			NPC1
NPTX2			NR4A1
NR3C1			NR4A3
NR4A1			NRBP1
NT5E			NSD3
NTAN1			NT5C3A
OGT			NTRK1
OSTF1			NUCKS1
OTUD1			OCIAD2
PAIP2			OGA
PAK2			OGFRL1
PAPOLA			OSER1
PBXIP1			OST4
PCBP1			P2RX4
PCMTD1			P2RY1
PDCD4			PABPC4
PDE4B			PAG1
PDGFC			PAK2
PDLIM1			PALM2AKAP2
PEAK1			PCNT
PECAM1			PDCD4
PER1			PDGFC
PFDN5			PDLIM5
PHF1			PDXDC1
PHF19			PET100
PHF20			PFDN2
PIK3IP1			PGAP1
PIM1			PGM2L1
PIM3			PHACTR2
PLEKHO1			PHACTR4
PLIN2			PHF1
PLK3			PIGA
PLP2			PIK3CA
PLXDC2			PKIG
PNISR			PLAT
PNO1			PLCG2
PNRC1			PLEKHA5
PNRC2			PLEKHF2
PPDPF			PLEKHM3
PPP1CB			PLIN2
PPP1R15A			PLK3
PPP1R18			PLPP5
PPP1R2			PMAIP1
PRELID2			PMEPA1
PRKAR1A			POGK
PRMT2			POMP
PRNP			POU2F1
PRXL2C			PPIB
PTGER4			PPP1CB
PTMA			PPP1R15A
PTP4A2			PPP1R16B
PTPN14			PPP2R5A
PTPN6			PRDM8
PTPRC			PRKAB1
PTX3			PRKACB
PYCARD			PRKD3
R3HDM4			PRKX
RAB37			PRNP
RABAC1			PRRC2C
RAC1			PSAP
RAP2B			PSEN1
RASGEF1B			PSMA7
RASGRP2			PSMD2
RASSF1			PSME4
RB1			PSTPIP2
RBM7			PTK2
RBPMS			PTTG1IP
RCSD1			RAB30
RESF1			RAB32
RGCC			RAB33A
RGS10			RAB4A
RGS18			RALA
RGS2			RALGDS
RHBDD2			RAP1B
RHEX			RAP2B
RHOA			RAPGEF2
RHOB			RASSF8
RHOC			RB1CC1
RHOG			RBM39
RIN3			RBMS2
RIOK3			RBPJ
RIPK2			RBX1
RIPOR2			RC3H1
RNASEK			RC3H2
RNF10			RCN1
RNF125			RDH10
RNF130			REEP5
RNF145			RERE
RNH1			RESF1
RNMT			REXO5
RNPEPL1			RGS12
RPL36AL			RHBDD2
RRBP1			RHEX
RSRP1			RHOBTB3
S100A10			RHOC
S100A11			RHOH
S100A16			RHOQ
S100A4			RICTOR
S100A6			RIPOR3
S1PR4			RNF10
SAMHD1			RNF130
SARAF			RNF168
SAT1			RO60
SAT2			RPL36A
SBDS			RPS27L
SCARB2			RPS6KC1
SCPEP1			RRBP1
SDE2			RSBN1L
SEC11A			RTF1
SEC61B			RUNX2
SELENOK			RUSC2
SEPTIN11			S100A10
SEPTIN7			S100A13
SERPINB6			S100A6
SF1			S1PR1
SF3B1			SAFB
SH3BGRL			SAMSN1
SH3BGRL3			SARAF
SH3GLB1			SCD
SIGLEC6			SDCBP
SLC2A3			SDF2L1
SLC38A2			SEC11A
SLC45A3			SEC22C
SLC6A6			SEC23A
SLC9A3R2			SEC61B
SMARCA2			SEC61G
SMIM26			SEC62
SMIM3			SELENOK
SOCS3			SENP6
SOX4			SEPTIN2
SP100			SEPTIN7
SPINK4			SESN3
SPTAN1			SETD2
SPTBN1			SETD5
SQSTM1			SF1
SRGN			SF3B1
SRP14			SFPQ
SRP19			SGIP1
SRSF5			SGMS1
SSBP2			SHPRH
STAM			SIGLEC6
STAT3			SINHCAF
STING1			SIPA1L1
STK17B			SKIL
STK4			SKP1
STMP1			SLC18A2
STX11			SLC25A24
STXBP5			SLC25A33
SUB1			SLC2A1
SUMO1			SLC35G2
SYAP1			SLC39A10
SYF2			SLC39A8
TACC1			SLC45A3
TAF7			SLC4A7
TAGLN2			SLC66A2
TARS3			SLC6A6
TAX1BP1			SLC7A11
TESPA1			SLCO5A1
TFPI			SMAD5
TIMP1			SMAP1
TINAGL1			SMARCE1
TLE5			SMYD3
TLN1			SNAP23
TMBIM1			SNX18
TMCO3			SNX5
TMEM167B			SORBS1
TMEM219			SOS1
TMEM44			SOX4
TMOD3			SPCS3
TMSB10			SPINT2
TMSB4X			SPNS1
TP53I3			SPRY1
TP53INP1			SPTBN1
TPM3			SQSTM1
TPM4			SRGN
TPP1			SRSF4
TPPP3			SRSF5
TPSAB1			SRSF8
TPSB2			SRSF9
TRAF3IP3			SSBP2
TRIM13			SSBP4
TSC22D1			STAB1
TSC22D3			STAG1
TSPO			STAM
TSTD1			STAT3
TUBA1A			STAU1
TUBB4B			STIP1
TUBB6			STK17B
TXN			STK4
TXNIP			STMP1
TYMP			STON2
TYROBP			STX11
UBALD2			STX18
UBB			STX3
UBC			STXBP3
UBE2B			STXBP5
UBE2D2			SUCO
UBE2D3			SUPT5H
UBE2F			SVIL
UBE2Q2			SVIP
UBE2R2			SYCP2L
UBE2S			SYNJ2
UCP2			TAB3
USF2			TAF11
USP12			TAF1D
USP15			TAF7
VAMP2			TAL1
VAMP3			TAX1BP1
VAT1			TBC1D15
VIM			TBRG1
VMP1			TCAF1
VPS29			TCF12
VSIR			TCF25
WASF2			TCP1
WDR13			TCP11L2
WHRN			TDG
WSB1			TES
YBEY			TESPA1
YPEL2			TET1
YPEL3			TET2
YPEL5			TFPI
YTHDC1			TGIF1
YWHAH			THOC2
YWHAZ			TLE4
ZBTB16			TLN1
ZBTB20			TM9SF3
ZBTB43			TMCO3
ZBTB7A			TMED2
ZEB2			TMEM140
ZFAND2A			TMEM165
ZFP36			TMEM59
ZFP36L1			TMSB4X
ZFP36L2			TNFAIP8
ZNF581			TNIK
ZNF609			TNRC6B
			TOP1
			TP53INP1
			TPSAB1
			TPSB2
			TPSD1
			TPT1
			TRIM24
			TRIM33
			TRIO
			TRIP12
			TRPV2
			TSC22D1
			TSPYL2
			TSPYL4
			TSSC4
			TTC19
			TUBA1A
			TXNL4A
			UBB
			UBC
			UBE2B
			UBE2D2
			UBE2E3
			UBE2H
			UBE2I
			UBE2K
			UBR4
			UBXN4
			UFM1
			UGT2B11
			UHRF1BP1L
			ULK1
			UQCR11
			USP34
			USP47
			UXT
			VAMP4
			VAT1
			VWA5A
			WASF1
			WDR26
			WEE1
			WIPF1
			WIPI2
			WNK1
			WRN
			WWC3
			XIRP2
			XPC
			XRCC5
			XRN1
			YARS1
			YBX1
			YPEL2
			YPEL3
			YTHDC1
			YWHAH
			ZBTB4
			ZCCHC2
			ZEB2
			ZFAND6
			ZFP36L1
			ZFYVE16
			ZNF175
			ZNF219
			ZNF22
			ZNF24
			ZNF267
			ZNF3
			ZNF326
			ZNF451
			ZNF521
			ZNF580
			ZNF600
			ZNF704
			ZNF720
			ZNF77
			ZNF778
			ZSCAN9
			ZSWIM6
