# Supplementary material for: Leukemic stem cells activate lineage inappropriate signalling pathways to promote their growth
Source: Nat Commun. 2024 Feb 14;15:1359. doi: 10.1038/s41467-024-45691-4 (PMC10867020; doi:10.1038/s41467-024-45691-4)
Supplement: Supplementary file 6 — Supplementary Data 3 [file 41467_2024_45691_MOESM6_ESM.xlsx]

## Sheet: Kasumi-1 dnFOS RNA fo
Supplementary Data file 3: RNA fold changes following expression of dnFOS in Kasumi-1
	logFC	AveExpr	t	P.Value	adj.P.Val	B
HEMGN	6.01071	0.114738	9.18479	4.85e-20	1.35e-16	31.4327
FOS	4.78169	1.08922	8.66207	5.27e-18	8.41e-15	28.3702
N4BP3	4.61106	-1.76598	6.39929	1.62e-10	5.18e-08	11.9834
TTC39B	4.20323	-1.96947	5.688	1.32e-08	2.73e-06	8.21831
ADAMTS10	3.98094	-1.26974	5.66318	1.52e-08	3.04e-06	8.25186
FSD2	3.82301	-1.34064	5.45273	5.07e-08	7.86e-06	7.24911
CXCR3	3.78929	-2.17069	5.01786	5.31e-07	6.05e-05	5.11396
LAT	3.40704	0.768981	6.35252	2.2e-10	6.47e-08	12.6418
CLNK	3.30447	1.3893	7.02185	2.32e-12	1.18e-09	17.0661
ZBTB46	3.22768	0.0859762	5.36049	8.46e-08	1.17e-05	7.14452
UNC13C	3.22657	-1.64771	4.2952	1.76e-05	0.0011646	2.27749
RSPH1	3.12052	-2.50829	3.92392	8.76e-05	0.00405183	0.914983
MYCN	3.065	3.04403	9.07811	1.29e-19	2.88e-16	33.4849
BBOX1	3.05638	-2.54785	3.92366	8.77e-05	0.00405183	0.940942
KIRREL3	2.87482	-1.82428	3.71767	0.00020205	0.00780208	0.289771
C2CD2	2.85793	-1.4361	3.93397	8.41e-05	0.00391431	1.05626
RBPMS	2.85056	-1.83862	3.6659	0.000247615	0.00913315	0.123942
PTGDR2	2.79786	0.242694	4.94775	7.62e-07	8.26e-05	5.31876
TESPA1	2.74055	-0.734256	3.93706	8.3e-05	0.00389682	1.10944
ITGB7	2.72255	-0.182357	4.28739	1.82e-05	0.00118454	2.45953
GIMAP1	2.68062	-0.145851	4.16601	3.12e-05	0.00174517	1.99347
RAP1GAP2	2.67724	-1.92223	3.4155	0.000638924	0.0182624	-0.624698
EFHC2	2.6625	2.41619	7.16113	8.5e-13	5.28e-10	18.3774
ACE	2.6471	-1.92223	3.50126	0.000464863	0.014342	-0.34783
RILPL1	2.60732	-1.97158	3.25357	0.00114304	0.0280146	-1.09001
MFSD4A	2.59961	-1.56766	3.38496	0.000714337	0.0202568	-0.696787
ABCG1	2.59928	0.923099	5.21912	1.83e-07	2.27e-05	6.71676
ARID5B	2.55573	0.528141	4.80568	1.56e-06	0.000164726	4.74821
CAPG	2.54226	-2.00018	3.27269	0.00106853	0.0268356	-1.01795
FCMR	2.54188	-1.60394	3.31254	0.000927475	0.0244112	-0.900202
CPXM1	2.52663	-0.511416	3.79776	0.000146782	0.00585871	0.6773
ELOVL2	2.50911	-0.839216	3.68469	0.000230065	0.00859935	0.292185
GAD1	2.49534	-0.596503	3.7221	0.00019854	0.00770447	0.423284
LSP1	2.49199	-1.33613	3.48624	0.000491742	0.0148132	-0.354129
PCDHGC3	2.49019	-2.00018	3.25724	0.00112837	0.0277768	-1.05086
HDAC11	2.47527	0.167763	4.11725	3.86e-05	0.00201778	1.86789
ZFPM1	2.42288	-1.68649	3.07134	0.00213611	0.0442916	-1.56012
IKZF2	2.41795	6.79255	13.0668	9.79e-39	1.09e-34	77.5871
LDLRAD2	2.39956	-0.858018	3.3488	0.000814301	0.0222509	-0.758888
MYLPF	2.38945	-2.05179	3.09648	0.00196319	0.0415542	-1.48505
DLG5	2.35894	-0.667102	3.39903	0.000678621	0.0193476	-0.597141
COL6A3	2.29629	-1.32906	3.08053	0.00207132	0.0432692	-1.51241
KLHL4	2.28925	-0.97697	3.17603	0.00149714	0.0340774	-1.24504
ANPEP	2.28661	2.54056	6.34134	2.37e-10	6.78e-08	13.0972
CLEC2B	2.25589	-1.2257	3.03699	0.00239506	0.0482291	-1.62429
PPP1R32	2.24916	-0.712405	3.24848	0.00116365	0.0284572	-1.02971
THSD1	2.19454	-1.00341	3.0606	0.00221421	0.0455727	-1.55206
BCL6	2.19324	4.1001	8.38788	5.54e-17	7.75e-14	27.9074
ZBTB16	2.1867	3.98525	8.30604	1.1e-16	1.37e-13	27.2356
ADSS1	2.17098	-2.18442	2.6303	0.00854264	0.110118	-2.61551
MYH7B	2.17098	-2.18442	2.71965	0.00654513	0.0941421	-2.41135
SLC25A27	2.165	-1.77691	2.85173	0.00435619	0.0709691	-2.09227
SYTL2	2.16132	0.714342	4.26607	2.01e-05	0.00125236	2.52426
GGT5	2.14055	0.310642	3.84819	0.000119654	0.00518488	0.938254
CD52	2.1348	3.10941	6.63069	3.5e-11	1.3e-08	14.9623
COL18A1	2.12033	0.900386	4.19696	2.73e-05	0.00157863	2.25494
CAPN5	2.11869	-0.0130882	3.61098	0.000306383	0.0105883	0.122011
MEGF10	2.08866	-0.267074	3.3067	0.000946982	0.024669	-0.836448
TCP11L2	2.08682	2.66578	6.10316	1.07e-09	2.86e-07	11.6958
GPR55	2.07999	-1.33553	2.72928	0.00635729	0.0917947	-2.38118
AMIGO2	2.07228	0.898399	4.13396	3.59e-05	0.00194858	2.01443
ELN	2.05468	3.91962	7.4576	9.46e-14	7.55e-11	20.6821
ITGAM	2.05167	1.13531	4.21106	2.56e-05	0.00151544	2.31977
CMPK2	2.04938	5.17141	9.28383	1.94e-20	7.21e-17	35.7493
ITGAL	2.04795	1.05967	4.15426	3.29e-05	0.00181082	2.09642
RSAD2	2.04422	2.27963	5.49434	4.01e-08	6.79e-06	8.2781
DNAH17	2.03868	0.959234	4.29321	1.78e-05	0.00116751	2.65089
SLC12A7	2.01013	1.2808	4.37774	1.21e-05	0.000883899	3.00059
ACKR3	1.97345	-1.17909	2.65864	0.0078568	0.10552	-2.53966
CDK15	1.97222	-1.49591	2.58074	0.00987143	0.121072	-2.71371
CASTOR1	1.96695	0.45577	3.61643	0.000300013	0.0105439	0.15456
CLIP2	1.9539	4.39844	7.80443	6.51e-15	6.06e-12	23.2959
GNA14	1.93774	-1.60932	2.4848	0.0129769	0.141959	-2.91821
ITM2A	1.92853	7.91939	11.5134	1.68e-30	9.38e-27	58.7331
RASGRP4	1.92331	2.32288	5.0709	4.02e-07	4.64e-05	6.13422
PRAF2	1.92224	-1.61663	2.45173	0.0142324	0.148934	-2.98645
ASB12	1.92045	-1.95035	2.32427	0.0201287	0.1823	-3.23762
DENND6B	1.91541	0.322813	3.45325	0.000555933	0.0165242	-0.37319
SH3TC1	1.90232	0.964963	3.83548	0.000126009	0.00527445	0.914653
APOBR	1.90065	-1.61663	2.58837	0.00965556	0.119901	-2.69635
PPP1R16B	1.85526	1.15508	4.12676	3.71e-05	0.00198159	2.00214
LGSN	1.84231	2.76813	5.52236	3.42e-08	5.97e-06	8.44366
REPS2	1.83684	0.659836	3.50282	0.000462155	0.014342	-0.213813
NEK5	1.82835	0.120707	3.17784	0.00148783	0.0340041	-1.20224
ASS1	1.81954	-1.69003	2.2742	0.022973	0.197345	-3.33459
PLXNC1	1.816	0.687793	3.49654	0.000473171	0.0144091	-0.234185
HSD17B14	1.81151	-1.46347	2.32851	0.0199029	0.180842	-3.23318
SELL	1.81108	4.34021	7.39988	1.46e-13	1.02e-10	20.2823
ARHGEF40	1.80866	3.44971	6.09327	1.14e-09	2.97e-07	11.6616
TFPT	1.79824	-2.39642	2.08169	0.0373938	0.259251	-3.66905
BDNF	1.79115	2.07331	4.62639	3.76e-06	0.000341888	4.07477
SNPH	1.77909	0.259026	3.06247	0.00220039	0.045372	-1.52683
MERTK	1.7749	0.134619	3.15874	0.00158873	0.0355824	-1.25825
SINHCAF	1.77226	-0.866974	2.5527	0.0107022	0.12722	-2.77856
SLA	1.75954	4.27252	7.01049	2.51e-12	1.22e-09	17.5308
C20orf203	1.75773	-2.39642	2.12722	0.033424	0.244948	-3.59741
ROBO3	1.75156	-0.765642	2.48269	0.013054	0.141959	-2.92896
MGLL	1.74818	1.5431	4.03844	5.42e-05	0.0026552	1.66202
C11orf98	1.74543	-0.782149	2.44701	0.0144202	0.149916	-3.00322
NLRP1	1.73802	1.10674	3.52649	0.000422799	0.0135006	-0.140097
SMKR1	1.73047	-1.62274	2.21962	0.0264644	0.216046	-3.44018
ACAP1	1.70968	4.2316	6.66211	2.83e-11	1.13e-08	15.1985
NFE2	1.70883	1.93743	4.36134	1.3e-05	0.000934397	2.93964
RTN2	1.70616	-1.27923	2.25546	0.0241237	0.203784	-3.37791
BMF	1.70055	1.95966	4.32124	1.56e-05	0.00107964	2.77423
RAB11FIP4	1.69398	2.14273	4.43161	9.44e-06	0.000732817	3.23176
ABAT	1.69042	1.6347	4.09011	4.34e-05	0.00223624	1.85609
CCT6B	1.6883	-0.231689	2.76122	0.00576803	0.0860661	-2.30824
RD3	1.68532	1.11554	3.48058	0.000502245	0.015067	-0.291591
PDLIM2	1.68495	2.25986	4.41899	1e-05	0.000755861	3.17811
MICAL1	1.67857	-0.107843	2.75273	0.00591963	0.0875103	-2.3296
GBGT1	1.66879	3.11049	5.28991	1.25e-07	1.66e-05	7.2257
CD82	1.642	3.45313	5.65353	1.61e-08	3.16e-06	9.14683
NT5E	1.63124	3.81545	6.0781	1.26e-09	3.12e-07	11.5641
AHR	1.63069	2.08153	4.28955	1.81e-05	0.00117997	2.63907
KIAA0040	1.62629	-0.115175	2.59127	0.00957465	0.119294	-2.70821
LY6E	1.62462	-1.68299	2.06185	0.0392454	0.264539	-3.72015
BBC3	1.6186	0.207066	2.6771	0.00743707	0.101928	-2.51488
CD244	1.60004	5.31361	7.54036	5.05e-14	4.34e-11	21.3028
SH3BP5	1.59972	0.0495628	2.78349	0.00538671	0.0817961	-2.26504
ATL1	1.59716	-1.30163	2.12453	0.0336478	0.244977	-3.62176
KANK3	1.59498	-1.1843	2.06582	0.0388689	0.264394	-3.71848
LPAR4	1.59087	0.304635	2.87264	0.00407829	0.0675711	-2.04502
ARRDC5	1.58643	-2.09082	1.88521	0.0594273	0.325888	-3.99043
NUTM2A	1.58256	-1.30163	2.18591	0.0288428	0.225102	-3.51907
PLXNB2	1.57857	1.73281	3.8467	0.000120386	0.00518488	0.93875
PINK1	1.57572	2.84642	4.67003	3.05e-06	0.000288557	4.25239
LTBP2	1.5752	1.02625	3.18886	0.0014323	0.0334184	-1.19123
CARD11	1.5672	2.3895	4.31339	1.62e-05	0.00110535	2.72797
EFEMP2	1.55634	-0.882058	2.14289	0.0321436	0.239651	-3.59786
POU2F2	1.55597	-0.794073	2.15022	0.0315589	0.237664	-3.58544
TRIM62	1.55414	0.362255	2.81539	0.00488027	0.0761759	-2.19409
CCDC146	1.5495	0.613419	3.05097	0.00228638	0.0466288	-1.58232
EPAS1	1.54668	-0.899168	2.12059	0.0339782	0.245787	-3.63726
FAM171A2	1.54357	1.65075	3.54635	0.000392207	0.0128543	-0.0968729
CDC14B	1.5365	0.0836676	2.63408	0.00844823	0.109533	-2.62662
MAP7	1.53538	3.58215	5.4712	4.57e-08	7.5e-06	8.15145
TCN2	1.53267	3.12619	4.95284	7.42e-07	8.13e-05	5.5481
WIPI1	1.53209	1.86612	3.84189	0.000122765	0.00521339	0.914048
MZB1	1.52967	-1.03117	2.1039	0.0354098	0.251423	-3.66835
ANKRD44	1.52929	2.07541	3.99708	6.45e-05	0.00309707	1.48273
NFAM1	1.52556	0.729178	3.03573	0.00240507	0.048338	-1.62811
ZBTB20	1.52497	0.853095	3.16169	0.00157275	0.0354376	-1.27766
ADGRD1	1.52154	0.204294	2.6426	0.00823865	0.10856	-2.61012
IMPG2	1.51789	0.849105	3.1273	0.0017687	0.0381602	-1.37643
RARG	1.5129	-1.08129	2.06681	0.0387755	0.264394	-3.7323
EOMES	1.50865	-0.236359	2.3278	0.0199402	0.180918	-3.27287
PRSS12	1.50819	-1.0638	2.04866	0.0405183	0.269223	-3.7623
SLC25A45	1.50547	1.65567	3.6136	0.000303302	0.0105561	0.118421
PBXIP1	1.50338	5.44087	7.10845	1.25e-12	7.32e-10	18.1834
RAB37	1.4978	6.87285	8.28539	1.31e-16	1.47e-13	27.0884
HIP1	1.49735	2.90933	4.70391	2.58e-06	0.000262421	4.3908
C3orf18	1.48406	-0.562414	2.28334	0.0224288	0.194012	-3.36225
STAP1	1.4791	5.33601	7.06851	1.66e-12	9.27e-10	17.9011
PHYHD1	1.47323	-0.0991116	2.29183	0.021934	0.192413	-3.34885
ERFL	1.45677	-1.12244	1.9518	0.0509872	0.301659	-3.92234
EXT1	1.44824	1.76036	3.52078	0.000431999	0.013755	-0.1995
TP53INP1	1.44144	5.05552	6.71596	1.96e-11	8.11e-09	15.5139
SMARCD3	1.44055	-0.60896	2.08925	0.0367076	0.256402	-3.71265
SERTAD1	1.43875	0.346696	2.4497	0.014313	0.149357	-3.04668
SH2D3C	1.4376	3.02639	4.51131	6.51e-06	0.000555256	3.53172
MAPK11	1.43602	2.22622	3.86834	0.000110199	0.00488194	0.989125
CHAC1	1.42645	2.38217	3.91272	9.18e-05	0.00420488	1.14817
CAVIN1	1.42498	1.8651	3.60344	0.0003154	0.0107467	0.0664653
SYTL3	1.42012	1.37374	3.2455	0.00117589	0.0286937	-1.05803
TTC9	1.4192	1.76992	3.57336	0.000353917	0.0118424	-0.0347267
VPS9D1	1.41502	-0.319155	2.34608	0.0189892	0.175536	-3.25991
NHLRC4	1.40982	-0.672716	2.02511	0.04288	0.276212	-3.82337
ZFYVE28	1.40973	-1.44092	2.00031	0.0454907	0.284661	-3.86173
C17orf64	1.40863	-0.785685	2.13433	0.0328375	0.242535	-3.64607
MYO1G	1.40653	7.17071	7.9547	1.97e-15	2e-12	24.4232
CRIP1	1.40453	-1.65555	1.75233	0.079745	0.37369	-4.20553
CARMIL2	1.40429	4.73282	5.96565	2.51e-09	5.73e-07	10.8648
PCED1B	1.40327	0.256895	2.47091	0.0134917	0.144121	-3.01211
IGFLR1	1.40205	2.56091	4.06254	4.89e-05	0.00244681	1.70223
LAMA5	1.40057	0.789099	2.69782	0.00698995	0.0986236	-2.51108
NDRG1	1.39297	3.83508	5.10897	3.29e-07	3.91e-05	6.27189
PIK3IP1	1.39011	4.71596	5.92221	3.27e-09	7.17e-07	10.6101
PCP2	1.38919	-0.124953	2.2634	0.0236299	0.201133	-3.42343
PPP2R5B	1.38514	2.12483	3.61674	0.000299647	0.0105439	0.100171
CIITA	1.38497	3.1136	4.63425	3.62e-06	0.000334624	4.05354
CD79A	1.38462	1.90579	3.45988	0.000542434	0.016166	-0.41153
CD86	1.37897	-0.233558	2.28339	0.022426	0.194012	-3.38934
CACNA1H	1.37803	0.158271	2.25073	0.0244218	0.205526	-3.44994
SNX24	1.37502	-0.513575	2.03063	0.0423162	0.274151	-3.82471
TNFRSF10C	1.37214	-0.536574	1.98641	0.0470126	0.28853	-3.89374
MUC1	1.37039	-1.68299	1.6958	0.0899521	0.393599	-4.28291
SPINK4	1.36946	-1.4197	1.82257	0.0683956	0.348241	-4.12644
C1QTNF12	1.36865	-1.4385	1.76551	0.0775058	0.367971	-4.19972
LHFPL2	1.36207	-0.622666	2.06217	0.0392147	0.264539	-3.77859
ITGB4	1.36114	0.679748	2.61331	0.00897908	0.113776	-2.71628
DMGDH	1.35929	-1.4385	1.788	0.0738028	0.359555	-4.17428
LPAR5	1.35898	0.294056	2.47358	0.0133915	0.143631	-3.01949
CELF6	1.35711	-0.826792	1.86578	0.062098	0.331768	-4.07225
FAT4	1.3559	2.96667	4.40728	1.06e-05	0.000787192	3.06854
PLCXD2	1.35516	0.477068	2.55435	0.0106518	0.126914	-2.84849
PSD2	1.34657	-0.243787	2.27665	0.0228262	0.196841	-3.41183
CCDC122	1.34653	-0.070818	2.35767	0.0184074	0.172718	-3.25745
OBSL1	1.34312	0.852447	2.68486	0.00726675	0.100746	-2.55843
HCST	1.33804	2.9712	4.23722	2.28e-05	0.00138559	2.36673
IGLL1	1.33549	-0.219063	2.08695	0.0369154	0.257211	-3.74687
DEGS2	1.33311	0.0513249	2.22121	0.026357	0.215326	-3.51743
ABTB1	1.33053	2.24185	3.59996	0.00031964	0.010858	0.0274747
LRRC56	1.32768	0.734134	2.64233	0.00824514	0.10856	-2.66133
CACFD1	1.318	0.107433	2.25286	0.0242873	0.204856	-3.46512
ZNF843	1.31736	0.239418	2.32851	0.019903	0.180842	-3.32351
MYLK2	1.31672	2.22748	3.5864	0.000336705	0.0113344	-0.0221688
GATA2	1.31063	5.21193	6.08587	1.2e-09	3.04e-07	11.541
PLAAT4	1.29932	-0.665006	1.99757	0.0457879	0.285243	-3.90059
CALCOCO1	1.29761	4.9871	5.86062	4.74e-09	1.02e-06	10.2284
MROH8	1.29633	0.023663	2.24791	0.0246013	0.206725	-3.48173
ITGA2B	1.2955	0.887595	2.68473	0.0072695	0.100746	-2.57487
DPEP2	1.294	1.24378	2.81659	0.00486217	0.0759995	-2.25907
SMIM24	1.29376	4.51988	5.38818	7.26e-08	1.03e-05	7.65326
EVPL	1.29319	-0.400989	1.96045	0.0499682	0.297837	-3.95867
SEMA7A	1.2921	-0.678829	1.97078	0.0487742	0.294618	-3.94367
GALNT4	1.29187	0.07995	2.11207	0.0347026	0.248932	-3.72041
ACRBP	1.28977	1.14014	2.81037	0.00495711	0.0769454	-2.27596
RAG1	1.28209	0.253325	2.31203	0.0207941	0.185767	-3.36748
SMAGP	1.27692	0.589094	2.45438	0.0141278	0.148117	-3.08727
KLHDC7B	1.27344	0.204294	2.11607	0.0343609	0.247275	-3.72052
SIGLEC10	1.27209	2.63236	3.69339	0.000222338	0.00845188	0.3224
SMOX	1.26965	-0.173745	2.15385	0.0312735	0.236157	-3.65803
SASH3	1.26829	4.89377	5.58669	2.37e-08	4.49e-06	8.69724
CD302	1.26207	-0.173306	2.05811	0.0396026	0.265916	-3.81962
TNFSF10	1.25924	2.34251	3.53636	0.000407323	0.0131885	-0.207566
PRAM1	1.24976	1.84118	3.05565	0.00225099	0.045991	-1.653
SMPD1	1.24894	2.35303	3.44005	0.000583725	0.017074	-0.520528
NUDT18	1.24678	2.06978	3.24113	0.00119406	0.0290103	-1.12768
TXLNB	1.24551	1.47527	2.92187	0.00348636	0.0615593	-2.01103
CD48	1.24009	2.52983	3.63554	0.000278649	0.0100134	0.113313
ITGA3	1.23971	0.80385	2.45708	0.0140221	0.147365	-3.09618
TMEM150C	1.23682	2.06333	3.30532	0.000951684	0.0246775	-0.940784
ICAM3	1.236	6.35496	6.50919	7.88e-11	2.67e-08	14.1119
SCRIB	1.23123	-2.07078	1.48813	0.136746	0.476542	-4.54444
CD74	1.22747	7.05411	6.95653	3.68e-12	1.65e-09	17.0541
ERVFRD-1	1.22667	0.717286	2.49494	0.0126121	0.139835	-3.02249
TMEM187	1.22313	0.85177	2.5376	0.011175	0.129288	-2.93293
ITM2C	1.21905	4.57467	5.16696	2.42e-07	2.91e-05	6.49793
ADORA3	1.21849	-0.157228	2.04534	0.0408451	0.270573	-3.85753
UBA7	1.21791	5.26003	5.69375	1.27e-08	2.69e-06	9.26184
CDO1	1.21733	1.58977	2.81683	0.0048585	0.0759995	-2.2886
TLR10	1.21655	-0.064626	2.15867	0.030897	0.234423	-3.67106
VWA5A	1.21533	0.132382	2.02018	0.0433881	0.278042	-3.89835
SPNS3	1.21527	2.17671	3.21403	0.00131256	0.0314115	-1.22004
EMID1	1.2115	1.72263	2.90061	0.00373168	0.0640633	-2.08004
KYNU	1.20966	2.74608	3.79104	0.000150805	0.00599787	0.636782
IRF1	1.20762	5.06539	5.47836	4.39e-08	7.32e-06	8.09246
GABARAPL1	1.20544	2.0244	3.16529	0.00155345	0.0351445	-1.36489
PALD1	1.20439	0.921734	2.39695	0.0165486	0.162662	-3.23328
EVA1B	1.20327	3.951	4.48753	7.28e-06	0.00059798	3.35076
SNX21	1.20268	0.72673	2.25337	0.0242552	0.20474	-3.50891
RIMKLA	1.20242	-0.571237	1.88382	0.0596158	0.326421	-4.10466
PADI4	1.20241	0.676588	2.36616	0.0179908	0.17108	-3.29511
ATP13A4	1.2011	1.10383	2.71893	0.00655943	0.0942265	-2.5324
H6PD	1.19664	4.73101	5.2849	1.28e-07	1.68e-05	7.08209
SUOX	1.19608	-0.322077	1.98716	0.0469288	0.288332	-3.95736
AMOTL2	1.19463	2.37341	3.29371	0.000991816	0.0255404	-0.993784
KRCC1	1.19368	3.81359	4.48827	7.25e-06	0.00059798	3.3496
IL18RAP	1.19269	0.324849	2.19883	0.0279106	0.222026	-3.61144
FAM229A	1.1864	-0.485542	1.74997	0.0801503	0.374539	-4.28656
IFIT5	1.18625	0.480015	2.19323	0.0283113	0.222979	-3.62421
SLC45A3	1.18356	4.16113	4.65728	3.24e-06	0.00030439	4.08128
SMIM35	1.18345	-1.53156	1.53013	0.126014	0.459787	-4.52609
RASGRP3	1.18248	3.0655	3.873	0.000108115	0.00483319	0.9176
POLD4	1.18187	3.7221	4.31332	1.62e-05	0.00110535	2.61352
VMAC	1.18146	2.22218	3.19828	0.00138634	0.0326183	-1.28084
MCAM	1.18105	-1.1502	1.65526	0.0978998	0.411325	-4.39914
NTNG2	1.17996	2.1729	3.1906	0.0014237	0.0333849	-1.30373
TENT5C	1.17671	2.53446	3.50105	0.000465236	0.014342	-0.357351
ISG15	1.1759	0.962799	2.32693	0.0199869	0.181162	-3.38315
CYTH4	1.17396	1.96858	2.99854	0.00271873	0.0525684	-1.84038
TPGS1	1.16856	1.66707	2.82011	0.00480917	0.0754878	-2.30246
ZNF469	1.16726	-0.339884	1.87629	0.0606414	0.328357	-4.13089
SPACA9	1.16675	1.90327	2.94933	0.0031912	0.0583713	-1.97404
SMIM14	1.16058	3.23235	3.89008	0.000100792	0.00457905	0.969167
AHRR	1.16018	3.85595	4.39919	1.1e-05	0.000811654	2.9578
ABHD4	1.15847	3.88163	4.44334	8.94e-06	0.000698896	3.14231
CCM2	1.15818	6.12516	6.04411	1.55e-09	3.69e-07	11.2314
SLC29A4	1.158	1.97229	2.96409	0.00304217	0.0567601	-1.93946
PARD6A	1.15721	1.1178	2.41342	0.0158197	0.158134	-3.22192
EPHB6	1.15648	1.48766	2.67632	0.00745431	0.101928	-2.65275
AK1	1.15403	2.84722	3.59253	0.000328895	0.0111049	-0.0690925
PLXNA4	1.15168	-0.195711	1.88727	0.0591504	0.324848	-4.12305
IFITM10	1.15132	-0.0714278	1.83141	0.0670659	0.344862	-4.19908
S100A4	1.14678	4.29686	4.6757	2.96e-06	0.000284031	4.14559
CCDC102A	1.14488	0.565703	2.22598	0.0260356	0.213776	-3.58549
FAM161B	1.14362	1.12492	2.48654	0.0129137	0.141684	-3.07809
FNTB	1.14285	-0.501309	1.80314	0.0713926	0.355121	-4.2401
PEX11G	1.13867	-1.31956	1.46749	0.142271	0.481789	-4.60309
MRPS24	1.13822	-1.67547	1.40774	0.159235	0.504711	-4.65218
RASGEF1B	1.13734	-0.0593176	1.9324	0.0533357	0.30917	-4.06597
CAMK1D	1.13562	1.65281	2.75192	0.00593423	0.0876103	-2.48488
BCL11B	1.13511	-0.444761	1.75926	0.0785603	0.370616	-4.29922
TNFSF14	1.13303	-1.05353	1.67605	0.0937563	0.400696	-4.39852
ZCCHC24	1.13206	-1.13532	1.58324	0.113394	0.441567	-4.4982
NOL4L	1.12757	3.9873	4.37589	1.22e-05	0.000885631	2.84438
METTL7A	1.12728	3.94409	4.34699	1.39e-05	0.000972584	2.72473
ORAI3	1.12686	4.22274	4.49165	7.14e-06	0.000595345	3.33148
GTF2IRD2B	1.12603	0.695319	2.20337	0.0275887	0.220713	-3.6353
AQP11	1.12409	0.0803557	2.01895	0.0435165	0.278227	-3.94284
ZNF19	1.124	1.25009	2.4628	0.0138005	0.146055	-3.13756
CCDC88B	1.12294	4.36424	4.47902	7.57e-06	0.000605801	3.27554
LRRC25	1.12286	2.08433	2.92815	0.00341678	0.0607089	-2.0512
RDH14	1.12164	-0.384789	1.59317	0.111151	0.438948	-4.49329
STX11	1.11887	-0.463389	1.62381	0.104444	0.424847	-4.46277
CLCF1	1.11437	0.191795	2.03535	0.0418389	0.273126	-3.92223
RASSF2	1.11398	4.20623	4.50099	6.83e-06	0.000578446	3.36461
IFIT2	1.11373	-0.0809137	1.95082	0.0511037	0.302028	-4.05109
RNF215	1.11207	2.10938	2.86606	0.00416392	0.0687385	-2.21593
NEURL1B	1.1094	1.63594	2.74818	0.00600226	0.0882648	-2.50751
FAM102A	1.10799	3.76308	4.09398	4.27e-05	0.00220936	1.70582
KLHDC8B	1.10526	0.700462	2.07624	0.0378941	0.260939	-3.86176
PCSK4	1.1046	0.300984	1.95724	0.0503437	0.299414	-4.04642
APOA1	1.10389	-1.29834	1.43641	0.150913	0.495079	-4.6463
ERBB2	1.10389	1.88975	2.75946	0.00579909	0.086307	-2.48339
DYNAP	1.10166	0.294056	2.07905	0.0376359	0.259801	-3.85914
EMILIN1	1.10091	-1.84601	1.31556	0.18835	0.547819	-4.73641
QRFP	1.09885	-1.08634	1.4888	0.136568	0.476367	-4.6044
DISP3	1.09436	-0.533618	1.71991	0.085476	0.385131	-4.36769
SLC14A1	1.09355	-1.31714	1.41504	0.157084	0.502455	-4.66873
SLC25A42	1.09342	2.71749	3.30674	0.000946859	0.024669	-1.00545
DNASE1L1	1.09056	3.26166	3.64916	0.000264296	0.0096845	0.0872484
TAPBPL	1.08974	3.54174	3.85592	0.000115943	0.00506162	0.808454
SP110	1.08389	2.41365	3.1069	0.00189535	0.0404244	-1.59073
TNFSF9	1.08324	-1.20265	1.52582	0.127083	0.461431	-4.57903
OLFM4	1.08083	-0.590922	1.52954	0.12616	0.459945	-4.57685
C11orf65	1.07972	-0.404174	1.68272	0.0924566	0.398341	-4.4187
UNC13A	1.07414	0.863466	2.1796	0.0293077	0.22744	-3.70504
SPAG8	1.07312	-0.25959	1.73952	0.0819707	0.379139	-4.35584
ZNF233	1.07288	-1.60394	1.34243	0.179484	0.535889	-4.73307
PLPPR2	1.07273	1.31175	2.39368	0.0166968	0.163258	-3.30596
RHOH	1.06905	4.74817	4.6887	2.78e-06	0.000275151	4.16142
HIC1	1.06664	-1.49011	1.33907	0.180575	0.536313	-4.73873
GRHL1	1.06492	-0.959932	1.56015	0.118754	0.450813	-4.5563
SLA2	1.06215	4.43251	4.37407	1.23e-05	0.000887258	2.80034
LRRC24	1.0607	2.39416	2.94632	0.0032224	0.0585586	-2.0384
ITGA7	1.06056	-0.763359	1.55469	0.120047	0.452906	-4.56405
ZNF396	1.06049	-0.218768	1.79266	0.0730549	0.357749	-4.2971
TRIM8	1.05937	6.00655	5.46495	4.73e-08	7.55e-06	7.94473
SHISA2	1.05743	-1.22418	1.49852	0.134026	0.473562	-4.61816
ROM1	1.05625	-0.804486	1.47687	0.139737	0.479676	-4.63788
BIN2	1.05551	4.58033	4.55381	5.32e-06	0.000464844	3.55889
FANK1	1.05471	-0.800186	1.48424	0.137772	0.477737	-4.63233
MYBPC3	1.05352	-1.11706	1.512	0.130561	0.467678	-4.60819
ITPKA	1.05276	0.0862109	1.79257	0.0730691	0.357749	-4.30168
SLC44A2	1.05191	3.49071	3.67649	0.000237574	0.00883588	0.157478
CD96	1.04796	7.95605	6.36083	2.09e-10	6.3e-08	13.0842
PAFAH2	1.04566	4.8002	4.68547	2.83e-06	0.000277056	4.13291
SMAD6	1.04544	6.11798	5.46732	4.67e-08	7.55e-06	7.9488
REEP6	1.04464	1.11395	2.27017	0.0232164	0.198369	-3.55967
DGKA	1.04442	4.73693	4.57544	4.8e-06	0.000426053	3.64615
SPSB2	1.0436	2.88906	3.23683	0.00121216	0.0292593	-1.24238
FZD8	1.04346	-1.30328	1.3574	0.17468	0.52823	-4.73893
SPINT1	1.04326	3.57393	3.68926	0.000225974	0.0085579	0.195815
LTBP3	1.04252	0.674688	1.92613	0.0541133	0.309962	-4.1267
SEMA4B	1.04229	1.21732	2.30111	0.0214039	0.189849	-3.50334
NUDT14	1.04017	1.82849	2.54572	0.0109185	0.128198	-3.00904
HSH2D	1.03951	4.43734	4.30909	1.65e-05	0.00111308	2.51921
TTYH3	1.03879	3.03544	3.43058	0.000604468	0.0175014	-0.65642
HS1BP3	1.03687	2.69707	3.13955	0.00169649	0.0371037	-1.52686
COLQ	1.03687	-1.43276	1.30009	0.193597	0.551575	-4.78074
TP53I3	1.03649	1.96802	2.69191	0.00711503	0.0996461	-2.68251
FBXO6	1.03387	1.79204	2.4844	0.0129916	0.141959	-3.14362
RIN3	1.03364	1.65771	2.69343	0.00708272	0.0994428	-2.68073
LRP11	1.03224	0.185655	1.74336	0.0812983	0.377478	-4.37491
RGL4	1.03144	0.579927	1.98448	0.0472264	0.289273	-4.04746
CTXN1	1.02931	-0.839216	1.44653	0.148057	0.490303	-4.67906
EBF1	1.02538	-2.39642	1.20455	0.228403	0.590093	-4.84048
GIMAP6	1.02476	4.3916	4.18117	2.92e-05	0.0016578	1.99662
SLC29A3	1.02472	2.10017	2.66938	0.00761009	0.10372	-2.7421
SGK3	1.02327	-1.30218	1.29577	0.19508	0.553348	-4.79129
GSTZ1	1.02318	2.38738	2.84575	0.0044387	0.0716761	-2.31886
LY9	1.02124	1.95132	2.65815	0.00786819	0.10552	-2.77014
ZNF844	1.02121	-0.200262	1.63187	0.102735	0.422741	-4.50857
TNFRSF12A	1.01834	0.256382	1.72558	0.0844502	0.383035	-4.4047
SLC25A6	1.01801	-2.12154	1.18121	0.237546	0.59868	-4.85572
SLC46A3	1.01715	2.26862	2.7443	0.00607368	0.0888474	-2.57099
PRICKLE4	1.01562	1.00575	2.01505	0.0439236	0.279576	-4.01065
PDGFD	1.01461	2.07284	2.65802	0.00787133	0.10552	-2.77469
IFI35	1.01331	1.12214	2.16817	0.0301667	0.231078	-3.76151
GIMAP2	1.01136	4.58627	4.27342	1.94e-05	0.0012255	2.35633
ZNF579	1.01124	3.18873	3.33786	0.000847026	0.0228656	-0.960902
AMZ1	1.00452	-0.57739	1.54284	0.122897	0.455824	-4.60872
HPGDS	1.00364	2.15765	2.78369	0.00538354	0.0817961	-2.48477
TBC1D10A	1.00278	2.65769	2.96694	0.00301415	0.0564257	-2.02052
NATD1	1.00032	1.4083	2.33467	0.0195782	0.179055	-3.46594
PLLP	0.996746	-1.37739	1.27409	0.202659	0.560375	-4.82023
HAGHL	0.996057	1.11819	2.02759	0.0426255	0.275346	-4.00377
C19orf71	0.995315	-1.12244	1.45681	0.145197	0.486374	-4.69133
ONECUT1	0.994509	-1.12974	1.44158	0.149448	0.493129	-4.7044
CXCR2	0.992988	-0.441199	1.54362	0.122709	0.455763	-4.61529
GCSAM	0.992624	2.90636	3.14725	0.00165248	0.0364984	-1.53376
YPEL5	0.989982	5.53231	4.89655	9.89e-07	0.000106278	5.06427
SORBS1	0.988567	-0.0310508	1.67226	0.0945019	0.402003	-4.48509
HRH4	0.988205	-0.150489	1.62879	0.103386	0.423107	-4.53268
HHAT	0.988173	1.30401	2.19368	0.0282791	0.222954	-3.73351
AGBL2	0.987851	-1.34995	1.35071	0.176815	0.531508	-4.77698
SIRT4	0.984957	-0.117335	1.6059	0.108324	0.43307	-4.55876
CYSTM1	0.984588	-0.326744	1.54642	0.122032	0.454993	-4.61805
PCDH7	0.983533	0.777468	1.94115	0.0522647	0.305817	-4.14233
MOB3C	0.982998	2.39612	2.74527	0.0060558	0.088702	-2.59135
ZNF446	0.982939	1.36327	2.21535	0.0267562	0.217001	-3.69867
FAM43A	0.982482	4.06598	3.84019	0.000123617	0.00521339	0.684749
GPA33	0.981536	3.07054	3.17635	0.00149544	0.0340774	-1.45833
PITPNM3	0.981017	-1.0493	1.34019	0.18021	0.536313	-4.78851
RHEX	0.977692	4.63611	4.29508	1.76e-05	0.0011646	2.4212
ARHGAP30	0.977522	5.97354	5.00389	5.7e-07	6.44e-05	5.56546
FBXO32	0.975809	2.49264	2.8679	0.00413976	0.0684407	-2.29469
CYTH1	0.973871	6.56393	5.37326	7.89e-08	1.1e-05	7.40871
UBE2L6	0.971832	4.45884	4.04855	5.19e-05	0.00256567	1.44701
SMIM6	0.96788	-0.422933	1.47562	0.140073	0.479676	-4.69323
LBH	0.967256	3.19673	3.20192	0.00136895	0.0324272	-1.39466
TSSK6	0.96723	-0.0614493	1.50559	0.132201	0.470685	-4.66734
SHF	0.966532	-0.811458	1.49675	0.134486	0.474138	-4.6757
FAM43B	0.963884	0.0370188	1.63632	0.101801	0.420514	-4.54089
PDLIM1	0.961953	0.0574252	1.73116	0.08345	0.38193	-4.43495
TMEM53	0.961313	-0.791068	1.41944	0.1558	0.501898	-4.74372
LTC4S	0.961024	-0.546201	1.5352	0.124762	0.458934	-4.64435
VIPR1	0.960158	0.383152	1.77882	0.0752971	0.363283	-4.37797
TMIGD3	0.960082	-1.34995	1.36706	0.171635	0.524527	-4.78363
TAFA2	0.959556	0.918258	1.98287	0.0474062	0.289673	-4.09708
LILRA2	0.958187	1.17654	2.03046	0.0423336	0.274151	-4.0251
RUNX3	0.957902	4.43071	4.05494	5.05e-05	0.0025078	1.4613
SYTL1	0.955886	4.40683	3.89224	9.99e-05	0.00455707	0.853751
CAPN11	0.955465	-0.114917	1.66576	0.0957888	0.405547	-4.51463
FLT1	0.95529	2.49632	2.8237	0.00475572	0.0751767	-2.41993
PBLD	0.954854	1.8114	2.38578	0.0170597	0.164672	-3.39746
CD72	0.954823	-0.378615	1.46155	0.143894	0.483676	-4.714
CYTL1	0.9545	6.95499	5.40124	6.75e-08	9.8e-06	7.54028
TNFSF13	0.954194	-0.509697	1.4314	0.152344	0.49624	-4.7391
HAVCR2	0.952349	2.80814	2.98034	0.00288547	0.0548435	-2.02017
GSTM2	0.951838	2.341	2.63321	0.00846983	0.109686	-2.87422
KCNN4	0.951527	3.68236	3.41649	0.0006366	0.0182427	-0.759643
HLA-E	0.951201	-0.0888555	1.56292	0.1181	0.449881	-4.62463
NIPAL2	0.949543	4.10366	3.79778	0.000146772	0.00585871	0.510108
PARP10	0.947806	5.32956	4.42225	9.86e-06	0.000754166	2.92502
ZNF568	0.946283	-0.322077	1.52035	0.12845	0.463227	-4.6683
ANKRD6	0.945535	1.53462	2.20384	0.0275556	0.220713	-3.74539
FAM117A	0.944322	5.45013	4.60688	4.13e-06	0.00037249	3.71543
CCDC183	0.941291	0.251739	1.67055	0.0948377	0.403006	-4.51931
B3GNT9	0.94043	2.17309	2.42393	0.0153692	0.155296	-3.33154
LYRM9	0.937939	1.57131	2.30707	0.021069	0.187773	-3.56215
APOBEC3D	0.937602	1.92538	2.37696	0.0174729	0.167189	-3.4275
UNC13D	0.937025	7.90425	5.60295	2.16e-08	4.16e-06	8.6006
H3C6	0.936539	0.887103	1.86085	0.0627909	0.333185	-4.28794
FRY	0.935034	1.17327	2.04906	0.0404797	0.269223	-4.01257
CCDC24	0.933156	-1.81139	1.09834	0.272078	0.63696	-4.94091
GPRC5C	0.930542	0.768186	1.79612	0.0725031	0.357273	-4.37733
AMT	0.929226	1.85072	2.35682	0.0184493	0.172718	-3.47322
C1QTNF4	0.929126	5.79356	4.63155	3.67e-06	0.000336225	3.81256
EFHC1	0.927445	3.49851	3.2886	0.00100999	0.0258891	-1.16903
ARMC9	0.926269	0.0815938	1.52858	0.126397	0.460434	-4.675
ALS2	0.924842	7.82551	5.58321	2.42e-08	4.5e-06	8.4843
NOXA1	0.924779	0.174393	1.65791	0.0973635	0.409689	-4.54527
OTULINL	0.923799	2.84774	2.90387	0.00369309	0.0637008	-2.24119
SIGIRR	0.923782	5.00275	4.15416	3.29e-05	0.00181082	1.81896
FAM227B	0.923345	1.63506	2.28611	0.0222667	0.1939	-3.61247
BCAS4	0.919214	0.411535	1.68082	0.0928256	0.398701	-4.52397
THBD	0.919057	-1.01891	1.354	0.175765	0.529617	-4.82133
FMO4	0.918566	-0.129345	1.55121	0.120879	0.454558	-4.65936
C19orf81	0.915696	0.228149	1.62313	0.104589	0.424896	-4.58935
APOBEC3G	0.915678	3.05565	3.03715	0.00239381	0.0482291	-1.89548
NPTX1	0.914338	4.98043	4.16685	3.11e-05	0.00174517	1.86133
IL7R	0.913315	-1.01725	1.23719	0.216041	0.575891	-4.8962
WDR31	0.912526	0.696961	1.86888	0.0616661	0.330542	-4.295
PRX	0.912484	1.72501	2.18692	0.0287687	0.224733	-3.79998
SNAI3	0.911884	2.38128	2.48777	0.0128693	0.141684	-3.22165
TRAM1L1	0.910224	0.837693	1.76481	0.0776224	0.368368	-4.43177
PLXNB1	0.909077	4.29452	3.68677	0.00022819	0.0085579	0.0928436
HS6ST1	0.908519	5.67883	4.47858	7.59e-06	0.000605801	3.1328
DDX58	0.907108	3.56004	3.28492	0.00102326	0.0259908	-1.19596
CSNK1E	0.906024	0.150356	1.53625	0.124504	0.458934	-4.68289
ANKDD1B	0.904707	-0.702802	1.36934	0.170919	0.523341	-4.82117
RCSD1	0.904309	7.22422	5.25421	1.51e-07	1.94e-05	6.74553
CNBD2	0.903961	-1.31167	1.15382	0.248599	0.611435	-4.94133
ZNF581	0.901839	4.70998	3.91771	8.99e-05	0.00413584	0.905153
TCEA2	0.89948	2.12105	2.35417	0.0185813	0.173632	-3.50147
NME3	0.895535	2.04729	2.36833	0.0178856	0.170699	-3.477
L3MBTL1	0.894239	0.99014	1.80806	0.0706245	0.35347	-4.38976
TIGD3	0.893702	-1.10955	1.20025	0.230068	0.590655	-4.92878
PELI3	0.893075	1.56567	2.01635	0.0437872	0.279	-4.09596
ZSCAN31	0.892948	2.88944	2.87306	0.00407277	0.0675711	-2.34422
WDR45	0.891681	3.02679	2.90335	0.00369916	0.0637008	-2.26803
LIMS4	0.890983	-0.557473	1.33065	0.183332	0.541137	-4.85785
ZNF467	0.890778	3.14679	2.94447	0.00324174	0.0587191	-2.1623
PLD2	0.889609	2.54986	2.57489	0.0100398	0.122025	-3.05234
CDKL5	0.888635	0.694517	1.80607	0.070934	0.354304	-4.39676
SIPA1	0.888514	4.39545	3.59739	0.000322809	0.0109325	-0.22523
MYO15B	0.886523	7.54512	5.21353	1.89e-07	2.29e-05	6.52565
SLC44A5	0.883951	-0.237446	1.41004	0.158555	0.503874	-4.80708
TMEM160	0.883438	3.5978	3.13221	0.00173943	0.0378207	-1.65852
TP53I13	0.883066	3.85295	3.26183	0.00111026	0.0274224	-1.28424
TRAF1	0.882984	-1.10955	1.21788	0.223297	0.584032	-4.92843
CD24	0.880679	-0.0423678	1.54243	0.122998	0.455824	-4.69679
FAM90A1	0.880401	0.722739	1.71487	0.0863966	0.38561	-4.51509
IQCN	0.879253	1.08025	1.87686	0.0605635	0.32821	-4.3104
AP1S2	0.878386	3.29094	3.00755	0.00263947	0.0519343	-2.00562
TBC1D17	0.877992	2.44713	2.54242	0.0110222	0.128317	-3.1327
WFDC1	0.875637	-0.0744266	1.4916	0.135832	0.475433	-4.74694
C17orf113	0.874333	1.90041	2.20097	0.0277588	0.221595	-3.80602
ADGRE2	0.872006	2.88871	2.83075	0.00465218	0.0742753	-2.46783
NSF	0.870238	-0.86929	1.2623	0.206868	0.565891	-4.91513
IFI27L1	0.868457	-0.585231	1.33399	0.182235	0.539514	-4.87324
RASSF5	0.868025	2.62989	2.56982	0.0101879	0.122826	-3.08149
ZNF44	0.867605	5.52225	4.32475	1.54e-05	0.00106923	2.45619
PLCD1	0.865221	2.04095	2.27248	0.0230764	0.197515	-3.68458
PROM2	0.865155	-1.06896	1.20565	0.227977	0.590004	-4.9481
NFATC1	0.86449	0.391809	1.52166	0.128122	0.463191	-4.72913
SWT1	0.86436	2.40362	2.53616	0.0112209	0.129684	-3.15773
EME2	0.861804	2.39618	2.4233	0.0153962	0.155296	-3.3956
SMIM10L2A	0.859733	0.179582	1.52601	0.127035	0.461406	-4.72907
CFP	0.85915	4.80263	3.78405	0.000155105	0.00614699	0.388677
PPP1R15A	0.858707	3.20851	2.83717	0.0045597	0.0732173	-2.46329
ETNK1	0.858539	9.03459	5.43599	5.56e-08	8.52e-06	7.6446
ATF6B	0.85496	1.7181	1.96368	0.0495925	0.296685	-4.2071
CHST12	0.854881	3.74926	3.18966	0.00142834	0.0333958	-1.51927
ADAM32	0.854535	1.15006	1.89471	0.0581565	0.321459	-4.30641
PCBP4	0.854533	2.74082	2.5807	0.00987269	0.121072	-3.06924
PLCH1	0.852566	4.49	3.68712	0.000227883	0.0085579	0.0463936
ANGPTL6	0.851178	2.84572	2.63735	0.00836714	0.10915	-2.94553
ARSA	0.850044	2.90217	2.60946	0.00908067	0.114933	-3.00935
THAP8	0.847551	0.231722	1.48359	0.137946	0.478043	-4.77699
SCUBE1	0.846975	3.74718	3.14036	0.00169183	0.0370742	-1.66703
MPP4	0.846333	0.559264	1.63866	0.101312	0.41981	-4.62855
BBS12	0.843011	2.07233	2.25591	0.0240958	0.203776	-3.73434
PPM1M	0.842463	2.00859	2.149	0.0316561	0.237664	-3.92344
RAB39B	0.842135	1.4428	2.01857	0.0435562	0.278322	-4.13535
OLIG1	0.840756	0.804353	1.73344	0.0830456	0.381157	-4.52651
CCDC159	0.839579	2.28193	2.30592	0.0211334	0.188197	-3.64453
CPLANE2	0.8389	1.03825	1.72567	0.084434	0.383035	-4.53732
CCNG2	0.838467	5.60824	4.25026	2.15e-05	0.00132914	2.12805
TCAF1	0.838339	3.32206	2.86016	0.00424211	0.0697204	-2.4238
CD38	0.837038	6.52836	4.63769	3.56e-06	0.000331855	3.76201
FBXL8	0.836116	2.058	2.19377	0.0282724	0.222954	-3.85176
CNN2	0.836057	5.564	4.10304	4.11e-05	0.00213463	1.54587
TMEM220	0.835323	1.72497	2.03247	0.0421297	0.273904	-4.11982
LDLRAD4	0.834778	5.48134	4.12282	3.77e-05	0.00200622	1.62127
ARRDC3	0.832757	6.80785	4.69378	2.71e-06	0.000270804	4.00785
LRP10	0.83012	4.65295	3.61417	0.000302639	0.0105561	-0.220575
SESN2	0.828981	3.2898	2.80281	0.0050747	0.0783354	-2.57492
TNK2	0.827648	5.98625	4.23963	2.26e-05	0.00137829	2.07542
FIG4	0.827623	4.30652	3.41656	0.000636441	0.0182427	-0.862108
EXD3	0.827445	2.12635	2.17414	0.0297157	0.229005	-3.89381
DNAAF4	0.826721	-0.734028	1.22112	0.222067	0.582997	-4.97221
SLC37A1	0.825333	4.45842	3.50071	0.000465833	0.014342	-0.597185
SPATA6L	0.825146	0.729747	1.67438	0.0940838	0.401381	-4.60824
MDP1	0.824495	-0.693938	1.21836	0.223112	0.584032	-4.97545
BTLA	0.821641	0.127852	1.4674	0.142295	0.481789	-4.81317
HDAC7	0.821238	5.67716	4.06367	4.86e-05	0.00244681	1.38086
PHLDB3	0.820951	2.12171	2.17363	0.0297537	0.229013	-3.90065
SIGLEC6	0.820664	0.804353	1.7368	0.0824499	0.380151	-4.54039
BTBD8	0.820561	0.317775	1.5071	0.131814	0.470192	-4.77987
ERMN	0.819413	-0.505013	1.343	0.1793	0.535646	-4.90842
HSF4	0.819182	2.65475	2.39713	0.0165404	0.162662	-3.48629
PATL2	0.818895	0.0537697	1.38415	0.166339	0.515684	-4.88041
IDUA	0.817442	3.26933	2.77463	0.00553567	0.0834907	-2.65437
RHOC	0.815897	4.77881	3.55975	0.000372743	0.0123248	-0.414143
FAM98C	0.815546	2.2623	2.27275	0.0230601	0.197515	-3.72843
CCNDBP1	0.814331	5.02666	3.75991	0.00017084	0.00672291	0.262879
TMEM42	0.814054	3.00781	2.58045	0.00987992	0.121072	-3.10661
ZNF524	0.813656	2.58151	2.35698	0.0184413	0.172718	-3.5705
CPT1B	0.812984	0.205131	1.40732	0.159359	0.504718	-4.86862
ZDHHC24	0.81295	4.97348	3.69469	0.000221207	0.00843757	0.0357426
TBC1D10C	0.811938	4.83623	3.56009	0.000372267	0.0123248	-0.416826
LRRC70	0.811202	3.08995	2.75147	0.00594233	0.0876141	-2.71606
TTC30B	0.811009	1.91238	2.02927	0.0424542	0.274417	-4.14707
KLHL25	0.809569	2.04809	2.117	0.0342821	0.247008	-4.0073
ANTKMT	0.809081	1.1139	1.72505	0.0845456	0.383164	-4.56493
SEMA4C	0.80716	2.63804	2.35921	0.0183312	0.172718	-3.57233
FZD7	0.806947	2.9101	2.55116	0.0107496	0.12722	-3.17737
PLEKHA5	0.806828	2.06881	2.15499	0.031184	0.2358	-3.94591
DXO	0.806412	-0.91543	1.13848	0.254944	0.617279	-5.0248
NDRG2	0.806186	0.235997	1.48676	0.137106	0.476905	-4.81069
CALCOCO2	0.804688	6.80772	4.56895	4.95e-06	0.000435964	3.42975
STYXL1	0.803157	2.35744	2.23922	0.0251613	0.20954	-3.80142
F2RL1	0.801177	-1.25668	1.08907	0.276148	0.6408	-5.04528
RASAL3	0.800706	5.14518	3.70453	0.0002128	0.00817271	0.0576647
GSTM4	0.799328	2.20977	2.20852	0.027228	0.219394	-3.86
ST6GALNAC4	0.799308	2.48459	2.2893	0.0220802	0.193284	-3.71315
TMEM221	0.798575	0.391664	1.42517	0.154136	0.499166	-4.86813
SEMA6C	0.798245	1.09847	1.68097	0.0927958	0.398701	-4.62566
FAM86B1	0.798122	-0.755043	1.08662	0.277228	0.640923	-5.04866
AJUBA	0.798038	2.9093	2.52358	0.0116303	0.133136	-3.24536
NPR3	0.797881	5.77741	4.08726	4.4e-05	0.0022534	1.44868
TLR1	0.797352	1.94272	2.11946	0.0340733	0.246271	-4.01486
TRAPPC6A	0.797068	4.13248	3.11133	0.00186718	0.040053	-1.79546
AMOT	0.796863	3.29614	2.81485	0.00488847	0.0761974	-2.57582
STMN3	0.796473	5.29564	3.7479	0.000179217	0.00700324	0.203594
ZNF319	0.795317	2.30728	2.18234	0.029105	0.226516	-3.90982
ZMAT3	0.7952	5.99278	4.26002	2.06e-05	0.00127957	2.12602
MAP3K10	0.793703	2.6429	2.39917	0.0164485	0.162228	-3.50658
HLA-A	0.793088	7.2795	4.58453	4.6e-06	0.000411225	3.4862
ZNF846	0.792482	1.76359	1.99868	0.0456669	0.285125	-4.21176
ACSF2	0.792463	5.58373	3.88164	0.000104353	0.00472165	0.675092
LRRK2	0.792235	1.14763	1.76055	0.078342	0.370157	-4.5383
TRAF3IP2	0.791675	4.77569	3.49915	0.000468562	0.014347	-0.634698
ANGPT1	0.791607	7.45244	4.67516	2.97e-06	0.000284031	3.8849
HYI	0.790964	2.90623	2.41865	0.0155942	0.156306	-3.47022
MEX3B	0.790892	3.78679	2.96774	0.00300629	0.0564241	-2.19155
ICA1L	0.790059	3.37532	2.86266	0.00420877	0.0692743	-2.46333
CD79B	0.78947	2.88493	2.43123	0.0150634	0.153289	-3.44624
P4HTM	0.788994	2.55752	2.29803	0.0215785	0.190792	-3.7069
KLC4	0.788396	3.01464	2.54871	0.0108255	0.127622	-3.20077
TRIM2	0.786984	0.212393	1.3867	0.16556	0.513843	-4.90776
COL23A1	0.786388	4.32621	3.16464	0.00155694	0.0351522	-1.6555
ULK3	0.78527	5.48752	3.81319	0.000137923	0.00557056	0.422123
ZSWIM4	0.783462	1.69378	1.96447	0.0495006	0.296632	-4.27179
FES	0.781867	6.35582	4.15031	3.34e-05	0.00183246	1.67713
CASP10	0.781089	5.00904	3.6381	0.00027589	0.0100134	-0.187949
BORCS6	0.780851	1.52672	1.84793	0.0646386	0.338219	-4.43791
IL4R	0.780778	3.74355	2.88844	0.00387907	0.0655861	-2.40732
CDC42EP2	0.780746	-0.0132829	1.25411	0.209828	0.568239	-4.99664
B3GNT8	0.78045	1.94464	1.94169	0.0521994	0.305595	-4.30806
CNTNAP3B	0.780329	0.389554	1.45565	0.145516	0.486767	-4.8611
AANAT	0.779732	-1.44746	0.985349	0.324474	0.684083	-5.08488
ATG9B	0.77929	-0.450327	1.15442	0.248352	0.611435	-5.04338
PANO1	0.776578	0.0191723	1.28938	0.197293	0.554705	-4.98101
PITPNC1	0.776194	4.51032	3.34308	0.000831252	0.0225487	-1.13926
ZNF821	0.77514	2.55307	2.30552	0.0211555	0.188243	-3.70666
DBN1	0.774389	1.73831	1.86997	0.0615146	0.330364	-4.41471
APOBEC3F	0.77428	1.35062	1.79897	0.0720504	0.356005	-4.50807
ADAMTS19	0.773716	1.62583	1.9082	0.056391	0.317494	-4.36255
IFIT3	0.773206	1.55481	1.80526	0.0710606	0.354541	-4.50113
DUSP18	0.773046	2.79144	2.44801	0.0143801	0.149639	-3.4285
SIGLEC5	0.77261	0.558388	1.46287	0.14353	0.483334	-4.86267
PLD4	0.771656	6.93069	4.35751	1.33e-05	0.000944807	2.49971
TBX6	0.769075	0.372594	1.43122	0.152396	0.496263	-4.89157
SNED1	0.768455	2.65379	2.2744	0.0229609	0.197345	-3.77155
SYNE1	0.768372	4.46886	3.35982	0.000782547	0.0216874	-1.09618
JOSD2	0.767742	1.65568	1.79319	0.07297	0.357749	-4.52195
ELOVL4	0.766832	3.90288	2.95718	0.00311118	0.0575442	-2.24382
C5AR2	0.766453	2.93234	2.47463	0.0133521	0.143537	-3.38029
NDUFA4L2	0.765086	-0.744207	1.05913	0.289566	0.651013	-5.08571
PAQR6	0.764847	3.44428	2.65209	0.00801085	0.106203	-2.99475
KCTD17	0.764491	2.43578	2.14838	0.0317048	0.237664	-3.99903
HMGCL	0.764252	3.17492	2.59425	0.00949215	0.11853	-3.12552
LY86	0.761514	1.93265	2.00268	0.0452357	0.284019	-4.23668
SLC16A14	0.758473	2.88416	2.43065	0.0150875	0.153289	-3.47899
PDGFC	0.758447	6.49483	4.19808	2.71e-05	0.00157863	1.84077
PDK2	0.757301	4.74398	3.30606	0.000949147	0.024669	-1.27108
HOXA6	0.756639	-0.412514	1.18007	0.237997	0.59868	-5.05478
SPATC1	0.756002	-0.580297	1.17137	0.241476	0.603339	-5.05896
MMRN2	0.754549	2.50739	2.19012	0.0285363	0.223805	-3.93749
AFF3	0.754306	4.21489	3.1682	0.00153801	0.0348657	-1.67858
MFSD6	0.754167	2.29045	2.13409	0.0328569	0.242535	-4.03391
CTSF	0.753883	5.45348	3.62461	0.000290682	0.0103132	-0.261714
DAPP1	0.753184	4.76232	3.32921	0.000873752	0.0234174	-1.20558
PRDX2	0.752954	0.482452	1.36596	0.171979	0.525004	-4.9556
RNF103-CHMP3	0.752379	-1.54041	0.929193	0.352809	0.705627	-5.11339
PNPLA2	0.752248	3.45698	2.58099	0.00986439	0.121072	-3.16746
ABCD2	0.750436	0.371517	1.39192	0.163973	0.511807	-4.93981
KIAA0895	0.749575	0.862408	1.53725	0.124261	0.458783	-4.82071
JSRP1	0.749354	0.582269	1.39732	0.162346	0.509371	-4.93699
BIN1	0.749219	5.99068	3.86764	0.000110516	0.00488194	0.579462
CSRNP1	0.748537	3.967	2.87611	0.00403366	0.0673844	-2.47232
ZFYVE1	0.747726	4.09747	2.94187	0.0032691	0.0588548	-2.30413
CAPS	0.746552	1.33609	1.61656	0.106002	0.428453	-4.74627
OLFML2A	0.745974	1.29019	1.74452	0.0810965	0.377011	-4.60423
BMP8B	0.744731	0.448559	1.43975	0.149967	0.49353	-4.90942
APH1B	0.744613	4.69465	3.26425	0.00110084	0.0272794	-1.40955
CBY3	0.744451	-0.646018	1.10101	0.270917	0.636113	-5.09473
ZNF599	0.743893	0.792339	1.47396	0.140521	0.480185	-4.88241
NOG	0.743865	7.13328	4.27846	1.9e-05	0.00121183	2.14686
GIPC3	0.743349	1.32506	1.63606	0.101855	0.420514	-4.72927
TMEM238	0.742801	1.00837	1.59939	0.109762	0.436329	-4.7677
ARHGAP25	0.741369	6.58746	4.12808	3.68e-05	0.00197981	1.54748
PCDH12	0.740818	-0.806405	1.18419	0.236362	0.597372	-5.0688
SCX	0.740653	-0.811458	1.1739	0.240461	0.60215	-5.0732
ATRIP	0.739825	0.242809	1.29143	0.196582	0.553953	-5.01623
ANO7	0.739753	-1.54041	0.953092	0.340564	0.698158	-5.12466
CACNA2D4	0.739741	2.12524	2.04137	0.0412371	0.271812	-4.19988
DMPK	0.73947	0.318016	1.28896	0.19744	0.554955	-5.01802
CYP4V2	0.73808	3.98617	2.91423	0.00357271	0.062486	-2.38628
KIFC2	0.737254	5.00299	3.28994	0.00100521	0.0258257	-1.34119
VWA1	0.736615	0.932614	1.50906	0.131312	0.469313	-4.85978
PCDHGA10	0.735574	0.599191	1.40342	0.16052	0.505915	-4.94676
CXXC5	0.735516	3.49052	2.58159	0.00984736	0.121072	-3.18426
MPG	0.733531	3.38975	2.52985	0.0114248	0.131372	-3.29887
COQ8B	0.733497	3.68194	2.66574	0.00769304	0.104468	-2.99713
LRCH4	0.733156	5.19244	3.42159	0.000624787	0.018043	-0.942681
PLEC	0.732006	6.45393	3.93597	8.34e-05	0.00389824	0.809732
SLC50A1	0.731294	0.622045	1.36285	0.172959	0.525189	-4.98009
CARD19	0.729916	3.22918	2.47274	0.0134229	0.143692	-3.4234
NPEPL1	0.728667	0.924863	1.42282	0.154817	0.500792	-4.93947
CD84	0.727571	2.48104	2.16595	0.0303357	0.231738	-4.00849
ACSM3	0.726528	4.67443	3.19036	0.00142489	0.0333849	-1.64549
IL6R	0.724128	0.926792	1.5043	0.132531	0.470811	-4.87734
MCTP2	0.721914	5.8379	3.71717	0.000202452	0.00780208	0.0177059
TRAF3IP3	0.721843	4.92027	3.27492	0.00106013	0.0266848	-1.40326
CBARP	0.719511	-0.640028	1.08588	0.277554	0.640923	-5.12423
IL15RA	0.719469	-1.10251	1.05669	0.290678	0.652332	-5.13124
KIF17	0.717129	0.737077	1.45371	0.146056	0.487404	-4.92763
ZNF211	0.716956	3.851	2.72482	0.00644368	0.092922	-2.87801
LCN15	0.716515	-0.984428	0.985607	0.324348	0.683945	-5.14541
IGFBP7	0.715358	5.82271	3.63685	0.000277236	0.0100134	-0.263545
MAP4K1	0.713546	3.03113	2.34759	0.0189125	0.175263	-3.69277
SEMA4G	0.713458	-0.413441	1.14126	0.253785	0.616588	-5.11368
S1PR4	0.713161	5.68922	3.53202	0.000414055	0.0133357	-0.612892
HEXD	0.713122	4.64459	3.03522	0.00240911	0.048338	-2.09457
BAG6	0.712905	2.47345	2.00372	0.0451242	0.283638	-4.28775
CORO1B	0.712782	3.88035	2.66117	0.00779808	0.10551	-3.03101
TESK2	0.711776	2.68931	2.22235	0.0262798	0.215009	-3.92755
LYL1	0.711483	7.54143	4.19004	2.81e-05	0.00161908	1.7565
RHOBTB2	0.711275	1.01988	1.46604	0.142665	0.482104	-4.92402
ARID5A	0.711085	3.7727	2.6174	0.00887219	0.113191	-3.13223
RGL1	0.710764	0.188104	1.29696	0.194672	0.552828	-5.04384
ZSCAN16	0.710548	2.75257	2.17392	0.0297321	0.229005	-4.01398
TXK	0.709805	3.54931	2.6534	0.00797977	0.105917	-3.05223
POLR2M	0.709479	2.2235	1.8544	0.0637076	0.335215	-4.50499
C16orf86	0.709475	1.75417	1.7313	0.0834264	0.38193	-4.6598
RPS6KA1	0.708223	2.15202	1.9009	0.0573412	0.319105	-4.44297
CTSD	0.707986	7.46882	4.14767	3.38e-05	0.00184464	1.58585
CD37	0.706949	6.38617	3.84622	0.000120622	0.00518488	0.454567
MYO18B	0.706241	6.43115	3.86356	0.000112379	0.00494132	0.516122
JAK3	0.705865	5.77641	3.61801	0.000298189	0.0105439	-0.337832
ACCS	0.705729	6.92482	4.01807	5.91e-05	0.00286958	1.08553
ITGA9	0.705589	4.5895	3.05625	0.00224652	0.0459836	-2.04611
PSMB10	0.705069	5.09202	3.23926	0.00120189	0.0290742	-1.52802
IFT22	0.704897	2.01574	1.84014	0.0657738	0.341267	-4.52915
PAQR7	0.704727	4.28988	2.89991	0.00373997	0.0641073	-2.46099
SMIM29	0.704656	3.12312	2.34264	0.0191654	0.176435	-3.71259
PLPP1	0.702878	1.64169	1.74848	0.0804089	0.375219	-4.64689
ACOT4	0.702715	0.523061	1.36411	0.17256	0.525189	-5.0103
DALRD3	0.700986	4.29882	2.85868	0.00426198	0.069944	-2.57003
STK10	0.700273	6.03787	3.65355	0.000259819	0.00955178	-0.224902
TNFSF4	0.698424	4.29892	2.94775	0.00320757	0.0585586	-2.34468
SSC4D	0.696925	-0.479929	1.05872	0.289752	0.651301	-5.15472
SPATA7	0.696614	3.20327	2.39744	0.0165263	0.162662	-3.61475
PSEN2	0.695979	2.36379	1.9276	0.0539301	0.309888	-4.4195
P2RX1	0.695924	4.57646	2.96747	0.00300901	0.0564241	-2.29592
CROCC	0.693776	3.6076	2.47108	0.0134855	0.144121	-3.46848
HESX1	0.692996	1.11639	1.54528	0.122306	0.455175	-4.87516
PSD4	0.692648	5.85806	3.51663	0.000438797	0.0138457	-0.687131
ARMCX4	0.692173	0.83085	1.40169	0.161036	0.506826	-4.99571
LMBR1L	0.692054	4.62918	2.99945	0.00271059	0.0525684	-2.2157
U2AF1L4	0.69123	1.99493	1.87035	0.0614607	0.330233	-4.50471
ANXA4	0.690987	3.3659	2.42188	0.0154564	0.155623	-3.57251
CBLB	0.690623	4.44328	2.95628	0.00312024	0.0575442	-2.3317
SPATA20	0.690597	5.87298	3.4946	0.000476619	0.0144382	-0.760637
ACBD4	0.690281	1.76815	1.70599	0.0880386	0.389877	-4.71136
LRRC23	0.690081	0.375227	1.36332	0.172808	0.525189	-5.02517
TFAP2E	0.689403	0.1645	1.20543	0.228062	0.590004	-5.11467
ABCB1	0.687982	5.94087	3.6151	0.000301556	0.0105561	-0.369019
SLC25A29	0.686875	5.45674	3.33026	0.000870455	0.0233851	-1.27831
ORAI2	0.686363	5.96848	3.55163	0.000384422	0.0126362	-0.580871
ING4	0.686201	4.61464	2.92135	0.00349218	0.0615593	-2.42802
KLHL24	0.686108	7.20921	4.01707	5.93e-05	0.00286958	1.05814
MS4A4E	0.685279	0.75919	1.41968	0.155728	0.501898	-4.99029
CREB3L4	0.684994	4.00845	2.67605	0.0074604	0.101928	-3.02972
MED11	0.684735	1.52006	1.66571	0.0957985	0.405547	-4.76296
CERS4	0.684432	4.37099	2.79173	0.00525155	0.0803991	-2.75575
PLGLB1	0.684031	-0.591951	1.03791	0.299334	0.66013	-5.17298
GSN	0.683961	7.68082	4.06174	4.9e-05	0.00244681	1.22496
CHMP3	0.683446	0.980235	1.43988	0.149929	0.49353	-4.97685
MFAP4	0.683028	5.24625	3.21186	0.0013225	0.0315818	-1.63454
CLBA1	0.682161	0.988616	1.37251	0.169931	0.521746	-5.02808
GFRA3	0.681938	1.59501	1.64496	0.100006	0.416409	-4.78866
MROH1	0.680751	5.05512	3.12831	0.00176266	0.0381035	-1.87619
DHRS12	0.680163	1.27519	1.51749	0.129171	0.464781	-4.91558
C3	0.679409	-0.953713	0.963147	0.335494	0.692682	-5.1866
HDAC5	0.679256	4.72852	2.9602	0.0030809	0.0572913	-2.33533
PGAP3	0.678994	3.16453	2.28493	0.0223355	0.1939	-3.85245
ASL	0.675826	3.74587	2.51482	0.0119234	0.135011	-3.39847
RARA	0.674695	4.00559	2.58724	0.00968735	0.120162	-3.24298
FMO5	0.674692	1.99863	1.84107	0.0656377	0.341267	-4.56371
CLSTN3	0.67429	3.56186	2.42552	0.0153022	0.154907	-3.58552
PLCB2	0.673782	6.26237	3.6087	0.000309078	0.0106279	-0.407952
TSKS	0.673642	2.69899	2.03572	0.0418018	0.273126	-4.28495
PHETA2	0.67347	0.682288	1.262	0.206975	0.565891	-5.10561
PWWP2B	0.672465	3.6785	2.44863	0.0143555	0.149639	-3.54077
SOX4	0.671886	8.55225	4.18324	2.9e-05	0.00165118	1.68152
MXD4	0.670499	5.60725	3.27976	0.00104214	0.0263506	-1.45046
EFNA4	0.670106	2.45195	1.92511	0.0542413	0.310171	-4.45422
WDR46	0.669947	0.853355	1.41456	0.157224	0.502614	-5.01233
C7orf31	0.669531	2.1711	1.8796	0.0601884	0.327437	-4.51837
C2orf81	0.669343	-1.6317	0.808441	0.418854	0.751348	-5.18387
ST6GALNAC6	0.668544	4.93514	3.00501	0.00266159	0.0520944	-2.22988
UBXN6	0.668239	5.00792	3.04458	0.00233545	0.0474563	-2.12348
ZNF358	0.666638	3.42002	2.27089	0.0231727	0.198147	-3.89376
NOP53	0.666327	7.04812	3.82875	0.000129497	0.00532081	0.342252
TSPAN12	0.66467	-0.591951	1.03642	0.300027	0.660839	-5.19527
BTN3A1	0.664325	4.78285	2.95949	0.00308792	0.0573265	-2.35592
CARMIL3	0.664144	-2.75985	0.739115	0.459853	0.777257	-5.16872
ARHGAP44	0.664054	0.33885	1.23428	0.217126	0.576828	-5.13082
ADAMTS13	0.664054	0.33885	1.23428	0.217126	0.576828	-5.13082
FOXD2	0.664006	-0.449538	1.03298	0.301635	0.662305	-5.19662
CAVIN2	0.66397	3.00897	2.24069	0.0250657	0.209211	-3.95216
ARHGAP4	0.662886	7.0015	3.75493	0.000174269	0.00683377	0.0772292
ZFP36	0.66272	3.60788	2.39515	0.0166298	0.162853	-3.6609
CD226	0.662195	1.90973	1.77259	0.0763233	0.366068	-4.66636
SLC35D2	0.661859	4.43038	2.79069	0.00526842	0.0804369	-2.78651
RUBCNL	0.661542	1.52615	1.57347	0.115638	0.446119	-4.88612
SLFNL1	0.661218	0.206016	1.23425	0.217136	0.576828	-5.13425
CDC42BPG	0.660915	1.40411	1.48604	0.137298	0.477128	-4.96628
TRAPPC2B	0.660698	2.33536	1.90678	0.0565749	0.31757	-4.49183
ACYP2	0.660586	2.47083	1.95083	0.0511017	0.302028	-4.42912
THBS3	0.659328	4.5271	2.78433	0.00537286	0.0817961	-2.80525
ERMAP	0.659058	4.09751	2.65451	0.00795359	0.105695	-3.11164
MAP3K12	0.65784	2.82588	2.03644	0.0417294	0.273126	-4.30362
UGT8	0.657566	0.55208	1.2356	0.216634	0.576589	-5.13802
CASZ1	0.657455	1.27353	1.48032	0.138816	0.478957	-4.97539
FLYWCH1	0.656564	3.05987	2.13912	0.0324477	0.240475	-4.13876
MPST	0.656364	4.98776	2.98407	0.00285059	0.0543739	-2.30129
MYO1F	0.655641	5.88998	3.35931	0.000783975	0.0216874	-1.22912
NEIL1	0.655454	-1.20315	0.917418	0.358944	0.709925	-5.21399
INPP5K	0.655018	3.13261	2.20584	0.0274156	0.220113	-4.02576
OXER1	0.653929	0.131354	1.1197	0.262867	0.627869	-5.18825
ID2	0.653654	1.22837	1.44936	0.147266	0.488765	-5.00547
METRN	0.653465	1.46743	1.4897	0.136332	0.476079	-4.97245
GDAP1	0.652613	0.243838	1.1295	0.258711	0.622019	-5.18678
OCIAD2	0.651358	5.03809	3.02462	0.00249507	0.0496173	-2.19929
ZFP36L1	0.651068	4.08913	2.63801	0.00835085	0.10915	-3.15952
GNL1	0.650819	-0.678829	1.03366	0.301317	0.662246	-5.21208
ADPRH	0.650782	1.61971	1.58833	0.112241	0.439586	-4.8851
MMP28	0.65065	-0.171182	1.08562	0.27767	0.640923	-5.20162
RASGRP2	0.649932	6.07694	3.35696	0.000790668	0.0217648	-1.2438
SAMD9L	0.64929	3.91598	2.54336	0.0109925	0.128317	-3.37114
TP53INP2	0.649231	1.19842	1.41328	0.157602	0.503103	-5.03882
MYL5	0.649204	3.88824	2.45351	0.0141619	0.148335	-3.56043
MCF2L2	0.649187	2.38071	1.81977	0.0688201	0.348655	-4.62346
CCNJL	0.648888	2.28204	1.81544	0.0694824	0.350486	-4.62941
DNAJB2	0.648868	2.45483	1.86068	0.0628151	0.333185	-4.57008
ABCA7	0.647128	3.77304	2.401	0.0163667	0.161728	-3.66941
IL11RA	0.647019	2.02556	1.68713	0.0916072	0.397089	-4.78593
DLGAP4	0.646779	3.43287	2.31777	0.0204797	0.183728	-3.83167
ZNF439	0.646542	-0.753957	0.981278	0.326477	0.685279	-5.22336
DNM1	0.645646	2.83921	2.04512	0.0408668	0.270573	-4.30578
SYNGAP1	0.645218	-0.603296	0.982205	0.32602	0.685145	-5.22488
SCRN2	0.644755	5.07415	2.93465	0.003346	0.0597363	-2.44627
SNX10	0.644518	4.21442	2.63238	0.00849056	0.109827	-3.18087
GLS2	0.644497	1.3185	1.47411	0.140479	0.480185	-4.99692
LACC1	0.643918	0.410934	1.22405	0.220959	0.581728	-5.16036
RAB24	0.643234	2.29096	1.79681	0.0723926	0.357114	-4.66043
OSM	0.642627	0.714047	1.26088	0.207379	0.566527	-5.1438
EPM2A	0.642385	2.71713	1.9962	0.0459365	0.285307	-4.38535
CPQ	0.642325	3.25092	2.19678	0.0280568	0.222227	-4.05822
ANKRA2	0.640212	4.45432	2.68159	0.00733805	0.101137	-3.07407
MR1	0.639955	2.85749	2.01426	0.0440058	0.279596	-4.36109
TSPYL2	0.639902	4.31638	2.6147	0.00894252	0.113703	-3.22676
LIMD2	0.639399	6.57271	3.49961	0.000467753	0.014347	-0.80999
ACTG1	0.639004	11.2196	4.39051	1.14e-05	0.000839099	2.47903
LDLRAP1	0.638874	2.7815	1.94704	0.0515549	0.303571	-4.46268
PITPNM1	0.637894	6.29	3.39293	0.000693888	0.0197326	-1.149
KANK2	0.637112	4.38249	2.65663	0.00790383	0.10552	-3.13564
ZNF732	0.636884	-1.15654	0.986595	0.323862	0.683309	-5.23466
EVI2A	0.636833	5.5682	3.16961	0.00153057	0.0347675	-1.81585
DHX58	0.636694	2.45666	1.76985	0.076779	0.366173	-4.70249
LZTS1	0.635982	2.58482	1.92593	0.054138	0.309962	-4.49681
SFXN5	0.635697	2.23974	1.73365	0.083008	0.381141	-4.74729
NT5M	0.634587	2.19966	1.77339	0.0761906	0.366068	-4.70093
SMPD2	0.633898	1.94426	1.68873	0.0912993	0.397089	-4.80125
APOL2	0.632177	3.27022	2.16769	0.0302036	0.231187	-4.12222
APLF	0.631846	2.67918	2.01186	0.044259	0.280846	-4.37558
POLR3GL	0.631008	3.2909	2.18116	0.0291926	0.226882	-4.10056
EPOR	0.630666	3.12924	2.09392	0.0362897	0.254672	-4.24765
IFNGR2	0.630049	1.75548	1.56678	0.117196	0.448094	-4.93295
TES	0.629261	6.62825	3.51242	0.000445801	0.013917	-0.782503
MACROD2	0.628859	5.36469	3.08439	0.0020447	0.0429541	-2.06624
EFNB1	0.627398	1.73684	1.45004	0.147076	0.48862	-5.03872
PPP1R13B	0.627226	-0.590938	0.960651	0.336748	0.693554	-5.24803
DNAL4	0.627039	2.50955	1.85445	0.0637015	0.335215	-4.60723
BTBD2	0.62639	5.00694	2.85235	0.0043477	0.0709341	-2.68117
MSRB2	0.626282	3.5574	2.26222	0.0237028	0.2016	-3.96257
MARK4	0.625772	3.10213	2.07405	0.0380977	0.261452	-4.2864
TCEANC	0.625719	2.56481	1.89036	0.0587358	0.323049	-4.56038
KCNK6	0.625683	3.30292	2.12246	0.0338214	0.245128	-4.20746
NIT1	0.625652	3.35185	2.17828	0.0294057	0.227747	-4.11281
HSD17B13	0.625387	0.417568	1.21233	0.225411	0.58736	-5.18936
OSBPL5	0.625386	-0.117149	1.00033	0.317174	0.67918	-5.24774
SEPTIN6	0.625384	9.25503	3.98046	6.92e-05	0.00329183	0.841503
GAS7	0.62314	2.92768	2.00969	0.044488	0.281221	-4.39069
TSPAN31	0.623083	3.63244	2.3201	0.0203536	0.183418	-3.8591
HVCN1	0.622992	4.98749	2.85655	0.00429056	0.0703098	-2.67532
CEBPA	0.621832	4.20591	2.49382	0.0126522	0.140139	-3.51357
KDM7A	0.621503	4.04649	2.52982	0.0114257	0.131372	-3.43767
ADAMTS15	0.621434	2.84886	1.92734	0.0539623	0.309888	-4.51444
ABHD8	0.621096	2.61698	1.82034	0.0687336	0.348533	-4.66
MPND	0.621041	2.58597	1.79181	0.0731905	0.35782	-4.69631
TRAF5	0.621024	4.77685	2.81437	0.00489576	0.0762048	-2.78298
RGS9	0.621011	-1.6317	0.745355	0.456073	0.774098	-5.21941
WDTC1	0.620965	5.17794	2.88309	0.00394552	0.0664083	-2.61112
PLD3	0.61997	5.86152	3.15966	0.00158376	0.0355775	-1.86741
TMEM216	0.619732	3.47773	2.18398	0.0289845	0.225893	-4.11108
YBX2	0.619263	-1.01219	0.93013	0.352324	0.705051	-5.2581
BCDIN3D	0.618924	1.78162	1.52092	0.128307	0.463191	-4.99026
FCER1G	0.618648	-0.190543	0.997313	0.318634	0.680845	-5.2566
PIN4	0.618561	3.46303	2.2055	0.0274393	0.220145	-4.07506
SCARF2	0.618534	0.287468	1.08724	0.276956	0.640923	-5.24153
OVCA2	0.617585	-1.36987	0.765598	0.443932	0.765173	-5.23073
DGKQ	0.617381	3.99395	2.34669	0.0189584	0.175397	-3.81613
WBP1	0.616822	1.0174	1.26265	0.206743	0.565891	-5.17636
SSBP3	0.616603	3.982	2.43415	0.0149422	0.152723	-3.64406
TRAPPC1	0.616204	1.12817	1.33185	0.182936	0.540873	-5.13758
KIAA0895L	0.615544	3.31344	2.11709	0.0342746	0.247008	-4.23035
RASA4B	0.615361	-0.9476	0.908681	0.363538	0.713446	-5.26206
HLA-B	0.614954	5.93755	3.15755	0.00159523	0.0356035	-1.88045
PTGER4	0.614948	4.58218	2.65746	0.00788444	0.10552	-3.16424
KLF8	0.614723	-0.843053	0.902031	0.36706	0.716553	-5.26239
DHTKD1	0.61464	6.06876	3.25485	0.0011379	0.0279498	-1.59898
GDPGP1	0.614611	1.82109	1.54612	0.122103	0.454993	-4.9732
TEN1-CDK3	0.614585	0.279627	1.10689	0.268367	0.633961	-5.24159
EMP3	0.614561	4.0083	2.33547	0.0195363	0.178819	-3.84164
SWI5	0.614382	1.86584	1.567	0.117144	0.448094	-4.95387
NRG4	0.613986	-0.706587	0.91055	0.362552	0.712759	-5.26392
HBP1	0.613458	5.83188	3.14057	0.00169058	0.0370742	-1.93071
PGGHG	0.612864	3.66595	2.19681	0.0280542	0.222227	-4.09828
ZNF880	0.612618	-0.084354	1.00054	0.317071	0.67918	-5.26408
REEP2	0.612454	-0.886278	0.849502	0.39562	0.7374	-5.25857
AJM1	0.611911	-0.83301	0.9391	0.3477	0.702087	-5.26763
MARCHF2	0.611858	3.39682	2.10357	0.0354385	0.251467	-4.25779
INKA2	0.6117	1.92847	1.55594	0.11975	0.452595	-4.96804
DOK6	0.611564	0.582989	1.18527	0.235934	0.596832	-5.21906
GRAP	0.610182	3.4154	2.12827	0.0333369	0.24447	-4.21929
RNF150	0.609742	2.80593	1.96793	0.0491012	0.295347	-4.47189
FBXO36	0.609732	-0.117421	0.989235	0.32257	0.682928	-5.26882
FSCN2	0.609586	0.56731	1.16213	0.245206	0.608203	-5.23056
PDGFA	0.608637	2.86074	1.92137	0.0547104	0.311326	-4.54069
ANKS3	0.608283	2.43851	1.73919	0.0820291	0.379139	-4.77804
SLC12A4	0.607941	2.33601	1.71279	0.0867782	0.386696	-4.80931
NID2	0.607085	1.02012	1.30308	0.192574	0.551475	-5.16728
KRTCAP3	0.605928	0.96851	1.28485	0.198871	0.555976	-5.17919
GKAP1	0.605746	2.28721	1.69503	0.0900984	0.393643	-4.83259
ZNF628	0.605543	2.06442	1.62714	0.103735	0.424046	-4.90625
ABHD17B	0.605483	7.18122	3.5293	0.000418335	0.0133963	-0.761343
PRICKLE3	0.605381	2.27069	1.70033	0.0890969	0.39232	-4.82712
WNT11	0.604366	-0.255712	0.963462	0.335337	0.692484	-5.27723
PLAC1	0.604066	1.43349	1.41024	0.158497	0.503874	-5.10086
PDXDC1	0.60402	1.39894	1.44505	0.148471	0.491061	-5.07443
S100P	0.603504	-1.18693	0.784478	0.432776	0.759353	-5.25413
KRBA2	0.603383	2.61496	1.79103	0.0733157	0.358276	-4.72187
PPOX	0.60255	3.55038	2.12643	0.0334896	0.244948	-4.23322
SAMD11	0.602366	2.0911	1.57874	0.114424	0.443875	-4.95928
PDLIM7	0.602085	3.26848	2.0164	0.0437824	0.279	-4.40991
SCART1	0.602037	1.25956	1.37156	0.170229	0.521914	-5.13108
C11orf49	0.600962	2.52096	1.76874	0.0769642	0.366334	-4.75285
PHC1	0.600568	3.17857	2.01261	0.0441799	0.280542	-4.41789
LRRC37B	0.60044	4.13752	2.43601	0.0148659	0.152723	-3.6633
ALKBH7	0.599948	4.68929	2.57624	0.0100009	0.121754	-3.36766
DMAP1	0.599883	2.41746	1.73083	0.0835102	0.38193	-4.79977
NRIP1	0.599311	8.16393	3.68791	0.000227175	0.0085579	-0.241581
ZNF345	0.599268	2.24788	1.68125	0.092743	0.398701	-4.85715
MATN2	0.598001	1.00164	1.27406	0.20267	0.560375	-5.19602
IFITM1	0.597863	5.48139	2.90375	0.0036944	0.0637008	-2.59137
NSUN7	0.597614	3.39929	2.13356	0.0329006	0.242535	-4.22841
LIPN	0.597497	0.98913	1.32071	0.186624	0.546142	-5.17011
FBXL15	0.59626	3.19699	1.94005	0.052399	0.306314	-4.53172
SEMA4A	0.596122	5.79347	3.02063	0.00252816	0.050097	-2.28671
EPS8L1	0.596112	0.412462	1.10165	0.270637	0.635962	-5.26786
ZNF341	0.596099	1.69688	1.48272	0.138178	0.478548	-5.05501
TRIM22	0.596069	3.41498	2.10278	0.035507	0.251474	-4.28164
SH2D2A	0.596054	1.06339	1.25875	0.208146	0.566659	-5.20676
LEPR	0.595697	-0.708814	0.869572	0.384553	0.729495	-5.28333
PHF1	0.59555	1.6413	1.4591	0.144564	0.484889	-5.07518
DNAJC5B	0.59538	3.20756	2.04631	0.040749	0.27022	-4.37319
RAB27B	0.595194	8.02963	3.63629	0.000277837	0.0100134	-0.422691
TSC22D4	0.594968	5.81464	2.99414	0.0027582	0.0531476	-2.35937
NUDT17	0.594182	3.0242	1.87807	0.0603971	0.327772	-4.62145
PTRH1	0.593962	2.06949	1.54216	0.123062	0.455824	-5.0058
PAG1	0.593904	7.00559	3.44674	0.000569481	0.0168374	-1.04278
MYH10	0.593372	1.71843	1.51346	0.130191	0.467172	-5.03248
MAGED2	0.591697	6.69259	3.32209	0.000896324	0.0237941	-1.43141
TMIGD2	0.589924	4.67201	2.55526	0.0106239	0.126729	-3.42813
LRRC27	0.589608	3.19356	1.97759	0.0479993	0.291297	-4.48656
MORN1	0.589067	1.10446	1.29416	0.195636	0.553665	-5.19756
RCAN3	0.588711	4.66444	2.6283	0.00859306	0.110513	-3.26842
TMUB2	0.588499	4.60697	2.53817	0.0111567	0.129288	-3.46716
TLR3	0.588315	0.937176	1.19771	0.231055	0.591495	-5.246
UFSP1	0.588269	0.450864	1.0522	0.29273	0.65434	-5.28967
PRKRIP1	0.588269	0.450864	1.0522	0.29273	0.65434	-5.28967
PHETA1	0.588063	2.59746	1.72243	0.0850194	0.384065	-4.82664
PLA2G6	0.587735	4.08493	2.30883	0.0209711	0.187199	-3.93098
RABEP2	0.587385	2.82798	1.80908	0.0704657	0.352992	-4.72221
ZC3H6	0.587181	1.42684	1.40601	0.15975	0.505074	-5.12789
MAPK8IP3	0.587131	5.40403	2.81149	0.00493978	0.076783	-2.83899
ERCC5	0.586632	1.49921	1.38198	0.167004	0.51659	-5.14576
MISP3	0.586261	-0.524126	0.849102	0.395843	0.737692	-5.29245
NTAN1	0.586115	-0.113456	1.04605	0.29556	0.656737	-5.29374
ZNF362	0.585813	3.22842	2.0018	0.0453306	0.284151	-4.45587
ACY1	0.585654	0.545977	1.08704	0.277041	0.640923	-5.28605
STPG2	0.585372	-1.02346	0.812465	0.416542	0.749812	-5.28546
TIRAP	0.584755	2.51997	1.74226	0.0814903	0.377772	-4.80824
ADCY7	0.584334	3.73723	2.17497	0.0296532	0.22887	-4.17756
ZNF219	0.584063	2.66441	1.74316	0.0813328	0.377481	-4.80819
PEX6	0.583686	3.97268	2.22929	0.0258147	0.212919	-4.08311
MYOM1	0.583639	0.404814	1.05272	0.292491	0.65434	-5.29604
ANXA2R	0.583324	0.116925	1.08448	0.278177	0.641024	-5.28993
H4C1	0.581618	4.80287	2.59301	0.00952642	0.118825	-3.35786
STAT5A	0.581595	7.58567	3.44373	0.000575845	0.0169359	-1.07075
DNASE1	0.581522	3.75897	2.18129	0.0291827	0.226882	-4.17086
NOMO1	0.580929	1.13371	1.31951	0.187025	0.546312	-5.1945
CLEC4D	0.580751	1.52804	1.43695	0.15076	0.494973	-5.11403
DAXX	0.57974	0.17981	0.991164	0.321627	0.682259	-5.30929
SH3GLB2	0.57965	3.53572	2.07471	0.0380364	0.261436	-4.35143
DUSP10	0.57965	2.71994	1.80938	0.0704195	0.352955	-4.73331
DENND1C	0.579583	5.28987	2.76616	0.00568143	0.0854585	-2.96076
ZNF408	0.579191	3.24464	1.9242	0.0543543	0.310405	-4.57951
TESK1	0.57827	2.20346	1.58016	0.114098	0.44338	-4.99279
ERFE	0.578068	0.369923	1.03885	0.298896	0.66004	-5.30623
FAHD2B	0.577285	3.27833	1.98172	0.0475352	0.289875	-4.49879
ZEB1	0.576828	6.21965	3.11889	0.00181996	0.039115	-2.04574
CREBRF	0.576461	4.63649	2.5456	0.0109224	0.128198	-3.46932
TRIOBP	0.574569	4.66536	2.52014	0.0117447	0.133762	-3.5268
BTG1	0.574166	4.8585	2.64164	0.00826213	0.108632	-3.26026
CASP9	0.573565	2.57182	1.70348	0.0885052	0.390653	-4.86995
ZBTB18	0.573535	5.05627	2.63685	0.00837965	0.10915	-3.27209
ZNF513	0.573457	2.88417	1.81904	0.0689326	0.34889	-4.73029
PCOLCE	0.57219	0.892877	1.19257	0.233065	0.593627	-5.27136
CD53	0.572012	7.03266	3.29647	0.000982149	0.0253499	-1.53843
KLHL13	0.571994	6.29652	3.11049	0.00187247	0.0400895	-2.07668
RBKS	0.571719	-0.415547	0.892782	0.371993	0.720978	-5.31884
RNF17	0.5714	1.91264	1.47387	0.140546	0.480185	-5.09846
STX4	0.570606	2.24627	1.62634	0.103905	0.424121	-4.95804
C11orf68	0.570335	2.96476	1.80623	0.07091	0.354304	-4.75139
TMCO4	0.570216	2.17938	1.59468	0.110812	0.438464	-4.99065
MAST4	0.570086	5.46648	2.8636	0.00419633	0.0691714	-2.73527
SCNN1D	0.569736	1.33775	1.24585	0.212844	0.572803	-5.25113
S100A13	0.569233	2.69435	1.73436	0.0828815	0.381141	-4.84087
SAMSN1	0.569015	7.31556	3.3453	0.000824633	0.0224236	-1.3955
TM7SF2	0.568935	4.37784	2.37199	0.0177092	0.16916	-3.8382
ADA	0.568273	5.91021	2.93962	0.0032929	0.0590714	-2.54344
EEPD1	0.567983	2.42803	1.64598	0.0997953	0.416006	-4.9415
PLA2G15	0.567812	3.08715	1.83493	0.0665422	0.343658	-4.71833
SH3BGRL3	0.567733	5.24515	2.68561	0.00725037	0.100746	-3.16938
ST3GAL4	0.567645	4.72303	2.51563	0.0118958	0.134964	-3.54707
STX5	0.567285	3.9897	2.23431	0.0254824	0.210957	-4.09911
LLGL2	0.566564	3.59308	2.01714	0.0437047	0.278951	-4.46167
SGK1	0.565298	-0.459372	0.900485	0.367882	0.717263	-5.32872
MCRIP1	0.564949	4.75325	2.45717	0.0140189	0.147365	-3.67349
RTN4RL1	0.564781	2.03243	1.43992	0.149919	0.49353	-5.13561
ENGASE	0.56466	6.05236	2.94644	0.00322117	0.0585586	-2.53132
OPRL1	0.564365	0.693782	1.12316	0.261393	0.625553	-5.3072
CCR4	0.563857	-0.865821	0.814371	0.41545	0.749516	-5.31529
RTEL1	0.563411	0.640642	1.07707	0.281474	0.643498	-5.32037
HEXA	0.563405	7.76022	3.37538	0.00073966	0.0207699	-1.31214
CYTH2	0.563012	5.58632	2.76277	0.00574073	0.0858211	-2.99458
TRPV1	0.562993	1.7451	1.41622	0.156739	0.502455	-5.1563
AKNA	0.562867	6.73183	3.15643	0.00160136	0.035651	-1.96154
PIDD1	0.562428	4.13487	2.166	0.0303322	0.231738	-4.2265
TMEM65	0.561901	4.70244	2.48676	0.0129057	0.141684	-3.61691
C8orf82	0.560389	5.10515	2.59604	0.00944272	0.118442	-3.38398
HPS6	0.560259	4.37848	2.29756	0.0216055	0.19088	-3.99422
RCOR2	0.55997	-0.117149	0.940131	0.347171	0.702087	-5.33881
PYM1	0.559287	4.10069	2.22299	0.0262361	0.21481	-4.13187
ABHD14B	0.558735	5.97427	2.89096	0.00384802	0.0652587	-2.68381
ARHGEF3	0.558543	5.88197	2.9035	0.00369741	0.0637008	-2.65208
FMNL1	0.558513	6.87963	3.18094	0.00147197	0.0337152	-1.89846
ARMH1	0.557925	7.52742	3.28689	0.00101613	0.0259624	-1.58926
ZNF425	0.557413	1.16421	1.30153	0.193103	0.551575	-5.2402
STEAP3	0.556612	4.86389	2.53902	0.0111297	0.129288	-3.51448
WDR13	0.556537	4.43421	2.3177	0.0204837	0.183728	-3.96222
SCGB3A1	0.555935	3.18296	1.84111	0.0656314	0.341267	-4.72875
CHMP4A	0.555738	3.55074	1.99341	0.0462405	0.286411	-4.51465
KDM4D	0.55491	-0.00656193	0.974563	0.329798	0.687926	-5.34605
ADCK5	0.554605	3.12862	1.82089	0.0686499	0.348408	-4.75712
S1PR2	0.553645	2.4789	1.61036	0.107348	0.430624	-5.00058
SENP7	0.553351	6.32029	3.0373	0.00239261	0.0482291	-2.30758
TMEM91	0.553336	1.24442	1.27262	0.203179	0.561229	-5.26237
BCR	0.553017	7.14099	3.20181	0.00136951	0.0324272	-1.84719
GMIP	0.552907	5.0371	2.51217	0.0120131	0.13588	-3.57775
CPTP	0.552622	2.94129	1.72347	0.0848316	0.383682	-4.87944
AIG1	0.552426	2.43835	1.66017	0.0969078	0.408079	-4.95054
AMIGO3	0.552009	2.07133	1.46631	0.142593	0.482038	-5.13443
MIEF2	0.551844	1.93769	1.38685	0.165516	0.513843	-5.19465
CCND3	0.551832	4.643	2.38397	0.0171434	0.165168	-3.8417
BNIP3L	0.551406	6.55545	3.08377	0.00204895	0.0429626	-2.18354
IQCC	0.550254	2.46644	1.59178	0.111463	0.439199	-5.02447
NECAB3	0.550203	3.18791	1.83839	0.0660313	0.341809	-4.74142
TGM5	0.550194	4.5533	2.35015	0.018783	0.174496	-3.91033
ST3GAL3	0.550104	2.97298	1.78523	0.0742514	0.360484	-4.80932
MSRB1	0.549868	1.98578	1.43599	0.151032	0.495079	-5.16174
YPEL1	0.549443	3.29135	1.91711	0.0552491	0.313911	-4.63574
GPR153	0.549256	1.3763	1.26223	0.206891	0.565891	-5.2741
CEP68	0.549213	4.52624	2.39163	0.0167903	0.163742	-3.83081
FLT3	0.548969	6.22607	2.97813	0.00290633	0.0549596	-2.47315
DOK1	0.548662	6.43882	2.97878	0.00290017	0.0549361	-2.47193
IL16	0.548526	7.09553	3.18537	0.00144969	0.0336134	-1.90189
ECHDC2	0.548496	4.45211	2.34841	0.0188713	0.175171	-3.91645
SLC9A3R1	0.548421	6.86037	3.10502	0.0019074	0.0405268	-2.12943
GHDC	0.547605	3.34449	1.89531	0.0580767	0.321385	-4.66908
CNST	0.547568	6.92572	3.15454	0.00161177	0.0358114	-1.99153
ARHGAP27	0.546598	1.43861	1.22407	0.220952	0.581728	-5.29664
C1RL	0.546432	3.41747	1.91651	0.0553263	0.314043	-4.64144
TSNARE1	0.546038	4.30046	2.24099	0.0250462	0.209211	-4.12087
KLHL33	0.545447	-0.448359	0.814992	0.415094	0.749265	-5.34187
ZDHHC23	0.545324	1.6125	1.28111	0.200181	0.557418	-5.27035
TACR2	0.544659	-0.112783	0.91965	0.357776	0.70908	-5.36059
HARBI1	0.543733	1.88142	1.41001	0.158565	0.503874	-5.19094
CEACAM6	0.543436	3.69996	2.01897	0.0435137	0.278227	-4.49563
PPM1H	0.543072	4.46642	2.34463	0.0190631	0.175784	-3.93257
MAGEF1	0.542065	3.21879	1.85688	0.0633552	0.334279	-4.73017
ARHGAP45	0.54151	6.4689	2.94012	0.00328752	0.0590697	-2.58516
TNKS1BP1	0.541424	4.43138	2.23598	0.0253728	0.210673	-4.13744
UBXN1	0.540838	5.49807	2.63933	0.00831843	0.10886	-3.31865
P2RX4	0.540618	4.86377	2.41015	0.015962	0.158834	-3.808
CD8A	0.5402	-0.873126	0.819421	0.412564	0.748384	-5.35082
MVP	0.539942	2.02969	1.42171	0.155138	0.501105	-5.18838
ARHGEF18	0.539654	7.26916	3.14852	0.00164529	0.0364114	-2.02167
VPS45	0.539546	4.89597	2.47521	0.0133306	0.143537	-3.67713
BCL7C	0.539367	4.28713	2.19252	0.0283624	0.223067	-4.21777
CAMK2D	0.538389	3.11586	1.81555	0.0694655	0.350486	-4.79012
TIMM23B-AGAP6	0.537936	1.12021	1.15293	0.248965	0.611533	-5.33838
TRPT1	0.53749	3.5564	1.94593	0.0516878	0.304193	-4.61412
TRANK1	0.536756	4.53462	2.37703	0.0174694	0.167189	-3.88005
KCNMB3	0.536136	-1.13532	0.792103	0.428317	0.756555	-5.3489
DNAAF3	0.535853	0.828623	1.08596	0.277519	0.640923	-5.36057
TAX1BP3	0.53555	-0.938198	0.731486	0.464498	0.78013	-5.32639
CRAT	0.535338	3.53998	1.94303	0.0520377	0.30513	-4.62187
ZFP2	0.535133	1.30336	1.23573	0.216585	0.576589	-5.30947
WDR97	0.534863	2.37666	1.44634	0.148109	0.490303	-5.1778
CTNNBIP1	0.534741	3.99259	2.05167	0.040225	0.268656	-4.45916
CES3	0.534591	3.78603	1.99101	0.0465045	0.287464	-4.55262
TMEM141	0.534496	3.51434	1.84889	0.0645003	0.338219	-4.75322
CRPPA	0.53445	2.0349	1.47374	0.140579	0.480185	-5.15653
TPTE2	0.533449	-0.349518	0.865916	0.386555	0.731106	-5.3712
OCEL1	0.532975	0.877493	1.04993	0.293775	0.654984	-5.37217
TUBA1A	0.532664	5.20755	2.48096	0.0131175	0.142024	-3.67666
SHARPIN	0.532436	4.59036	2.25959	0.0238659	0.202833	-4.10965
DBNDD2	0.532073	-0.719039	0.774876	0.438429	0.76251	-5.34912
ZSCAN30	0.531029	3.96685	2.10106	0.0356579	0.251876	-4.38616
TMEM106A	0.530808	3.86884	2.05197	0.0401954	0.268656	-4.46526
DHRS4	0.530796	2.81337	1.66511	0.0959183	0.405747	-4.98032
FAM222A	0.530358	0.44022	0.982921	0.325668	0.684791	-5.38336
ARHGAP11B	0.529952	-0.0714714	0.913127	0.361195	0.711235	-5.38269
COG4	0.529749	5.60775	2.64226	0.00824694	0.10856	-3.3306
MOSPD3	0.528337	2.05179	1.393	0.163648	0.511476	-5.22815
C11orf96	0.528291	3.07327	1.71875	0.0856881	0.385131	-4.92458
MPPE1	0.527765	5.27803	2.54483	0.0109464	0.128198	-3.54955
FAM214A	0.527609	4.85283	2.47472	0.0133489	0.143537	-3.6982
FAM110A	0.526623	3.84533	1.98446	0.0472294	0.289273	-4.5758
PLPP6	0.525648	3.1222	1.75865	0.0786637	0.370791	-4.88199
STK11IP	0.525604	4.29988	2.15355	0.0312966	0.236172	-4.30792
ZBTB17	0.525315	4.37991	2.15881	0.0308863	0.234423	-4.29948
HABP4	0.524783	0.342601	0.964768	0.334682	0.692027	-5.39274
CCDC40	0.524014	0.0853651	0.925073	0.354948	0.706525	-5.39294
APOBEC3C	0.523685	3.62741	1.9231	0.0544934	0.310773	-4.66992
XRCC1	0.523118	4.49403	2.19452	0.0282185	0.222954	-4.24163
PPP1R35	0.522999	4.02385	2.02689	0.0426976	0.275513	-4.5176
PLEKHG2	0.52248	4.14044	2.10201	0.035575	0.25164	-4.39913
ARMCX6	0.522438	4.08443	2.07016	0.0384605	0.262896	-4.45065
BLOC1S1	0.522303	3.04075	1.63529	0.102015	0.420728	-5.02625
SLC16A5	0.521602	3.19938	1.72849	0.0839278	0.382155	-4.9246
C1orf35	0.52084	3.17178	1.70695	0.0878596	0.38965	-4.95069
ZER1	0.520536	4.40809	2.17701	0.029501	0.228168	-4.27648
BANK1	0.520423	2.90046	1.71913	0.0856181	0.385131	-4.93746
ARSD	0.520217	4.79045	2.33879	0.019364	0.177678	-3.98232
CBX2	0.519867	7.29345	3.03008	0.00245044	0.0490791	-2.38325
FLACC1	0.51952	-0.736661	0.830187	0.406451	0.745649	-5.38532
SEPTIN9	0.519493	7.22976	3.02135	0.00252221	0.0500678	-2.40747
ARHGEF6	0.519366	8.94112	3.27599	0.00105615	0.0266444	-1.6862
ITGA6	0.518685	6.73165	2.94274	0.00325986	0.0588548	-2.61716
PCDH11X	0.518344	2.21605	1.44325	0.148979	0.492018	-5.20773
MRPL16	0.518046	6.03063	2.73052	0.00633332	0.0915668	-3.14614
FRS3	0.517196	1.9259	1.31045	0.19007	0.548898	-5.29985
PNMA6A	0.517117	2.58993	1.54607	0.122116	0.454993	-5.12261
IZUMO4	0.516397	0.507361	0.962463	0.335838	0.692751	-5.40632
DHRS1	0.516169	2.40822	1.44637	0.1481	0.490303	-5.209
CEBPE	0.516169	4.11981	2.00681	0.0447939	0.282196	-4.56011
FADS3	0.516124	2.36489	1.43904	0.150168	0.494047	-5.21476
XAF1	0.51553	2.83461	1.68501	0.0920155	0.397513	-4.98443
LGALS4	0.514894	-0.501309	0.805174	0.420736	0.751936	-5.38572
H2AC15	0.514839	4.0659	2.04486	0.040892	0.27058	-4.50378
IFT27	0.514461	2.97745	1.69601	0.0899111	0.393595	-4.97401
PYCARD	0.514114	4.09197	2.01147	0.0442999	0.280846	-4.55661
UBTD1	0.51367	0.700247	0.961963	0.336089	0.693013	-5.41079
ALKBH6	0.513496	2.63069	1.50164	0.133219	0.472354	-5.16833
C1orf54	0.513492	0.677565	1.03613	0.300165	0.660885	-5.4059
C6orf132	0.51326	0.346645	0.97153	0.331305	0.68926	-5.41136
CCDC71L	0.512588	4.68621	2.25737	0.0240043	0.203544	-4.14783
RHBDD2	0.51237	3.85908	1.92736	0.0539601	0.309888	-4.68343
LINGO3	0.512325	-0.816841	0.764888	0.444354	0.765433	-5.37583
FAM180B	0.512164	3.21168	1.71141	0.0870339	0.387218	-4.96057
HOMER2	0.511896	6.45857	2.82532	0.00473175	0.0750101	-2.92742
NKX3-2	0.510529	2.76958	1.57303	0.115739	0.446163	-5.10869
F8A1	0.510409	0.782608	1.01824	0.308585	0.670503	-5.41319
NCKAP5L	0.510288	4.01425	1.98069	0.0476502	0.290212	-4.60963
CEACAM21	0.510253	0.141152	0.883471	0.377001	0.724584	-5.41079
YPEL2	0.509809	5.2687	2.45689	0.0140297	0.147365	-3.76598
PLEKHO1	0.509453	5.54233	2.52201	0.0116825	0.133364	-3.63035
TFE3	0.509442	3.56615	1.83021	0.0672458	0.345218	-4.82048
PARD6G	0.509241	3.91025	1.9743	0.0483722	0.292536	-4.62094
PIK3R6	0.508655	1.16989	1.14982	0.250242	0.612372	-5.38758
TAF13	0.508558	2.10303	1.35921	0.174107	0.527036	-5.28456
MRPL10	0.508415	5.42991	2.4808	0.0131233	0.142024	-3.71899
APOL6	0.508398	6.16735	2.7431	0.00609587	0.0889392	-3.1333
CCDC92	0.507487	-0.415217	0.854589	0.392797	0.735327	-5.41023
COL4A5	0.507328	6.23324	2.73303	0.00628537	0.0911094	-3.15916
RFX3	0.506806	1.58159	1.29193	0.196408	0.553937	-5.32812
SNX29	0.506256	2.44682	1.492	0.135727	0.475363	-5.18912
CEP131	0.505819	5.32173	2.3989	0.0164609	0.162228	-3.89032
MST1	0.505556	1.79185	1.24376	0.213613	0.573324	-5.35506
LRFN4	0.505115	2.73254	1.54003	0.123582	0.456882	-5.14899
PHYKPL	0.505016	6.07439	2.68415	0.00728217	0.100746	-3.27784
VAV1	0.504913	7.02712	2.90642	0.00366307	0.063569	-2.73551
RPP25L	0.503413	3.96251	1.94413	0.0519047	0.30513	-4.67531
PJA1	0.503322	1.94826	1.31291	0.18924	0.548661	-5.32229
CDKN2A	0.503097	3.5637	1.77519	0.075894	0.36497	-4.90107
HDAC9	0.502094	4.30755	2.07977	0.0375693	0.259536	-4.471
NPC2	0.501829	6.13314	2.65664	0.00790363	0.10552	-3.34686
PTGER1	0.501717	-0.700052	0.741978	0.458116	0.776214	-5.38321
C12orf75	0.501528	3.83953	1.91649	0.0553284	0.314043	-4.71801
LRRC37A3	0.501438	1.05816	1.07675	0.281617	0.643498	-5.41941
DPF1	0.500895	0.443105	0.927727	0.353569	0.705671	-5.43105
NDE1	0.500839	-0.386264	0.760404	0.447029	0.766484	-5.39247
FXYD5	0.500813	7.46689	2.95345	0.00314898	0.0578833	-2.62106
TBX3	0.500745	2.75148	1.57259	0.115842	0.446163	-5.12636
PGPEP1	0.500719	5.50798	2.46936	0.0135502	0.144351	-3.75657
COL9A2	0.500367	3.77342	1.8621	0.0626146	0.33307	-4.79465
FGFRL1	0.500321	3.39278	1.72985	0.0836839	0.382149	-4.96023
NEK6	0.499435	5.70265	2.54512	0.0109375	0.128198	-3.59885
AP5Z1	0.499433	5.3526	2.35996	0.0182939	0.172718	-3.97833
CAPN10	0.499423	3.38822	1.70574	0.0880852	0.389877	-4.98958
LIMS1	0.497912	7.77527	3.00062	0.00270026	0.0525684	-2.50165
GRN	0.497787	7.17009	2.87314	0.00407185	0.0675711	-2.83323
C9orf24	0.497762	-1.07507	0.680583	0.49615	0.793839	-5.35788
PRKCH	0.497633	5.1574	2.36025	0.0182797	0.172718	-3.98105
DEF6	0.497624	5.49808	2.44126	0.0146515	0.151475	-3.81991
GDI1	0.497621	4.45838	2.11248	0.0346671	0.248837	-4.42587
CFAP410	0.497312	3.43195	1.7199	0.0854777	0.385131	-4.97718
ZSWIM8	0.496959	5.55635	2.43969	0.0147152	0.151853	-3.82431
AP5B1	0.496839	2.89867	1.54541	0.122277	0.455175	-5.15881
CCDC69	0.496658	5.60074	2.47746	0.0132467	0.143177	-3.74719
PSTPIP1	0.496473	0.936362	1.02744	0.304237	0.665536	-5.43592
CORO2A	0.496314	-0.451315	0.756724	0.449231	0.768735	-5.39837
PGM2L1	0.495527	4.70777	2.23503	0.0254353	0.210723	-4.21885
RNF144A	0.495402	6.71781	2.82175	0.00478474	0.0754017	-2.96606
HSCB	0.495186	3.52798	1.78584	0.0741522	0.360472	-4.90221
ARHGEF17	0.495164	2.33624	1.41543	0.15697	0.502455	-5.26922
SMPDL3A	0.495035	0.851064	1.07723	0.281403	0.643498	-5.43044
TEC	0.495026	5.7089	2.55055	0.0107687	0.12722	-3.59519
ZNF688	0.494785	0.905627	0.992544	0.320954	0.682143	-5.44184
TSG101	0.494606	4.86693	2.25577	0.0241045	0.203776	-4.18308
BLVRA	0.49429	1.57986	1.20087	0.229829	0.590339	-5.39381
LAT2	0.49384	-1.01891	0.642229	0.520738	0.808693	-5.33978
CXorf65	0.493663	2.57312	1.49799	0.134164	0.473748	-5.20648
HECA	0.493394	5.78618	2.55191	0.0107267	0.12722	-3.59526
MS4A14	0.49331	1.6027	1.22913	0.219048	0.578967	-5.38339
CCDC17	0.493196	1.72422	1.20269	0.229123	0.590111	-5.39501
KBTBD3	0.492983	2.75698	1.52433	0.127455	0.46218	-5.18481
CHRNB1	0.492922	1.01541	1.0168	0.309271	0.671147	-5.44325
SLC1A4	0.492699	4.55505	2.107	0.0351395	0.250619	-4.44389
C16orf54	0.492652	4.94196	2.24172	0.0249989	0.209122	-4.2121
FOXP2	0.492626	5.17362	2.3749	0.0175703	0.167978	-3.96167
CCDC50	0.492382	4.79946	2.23722	0.0252915	0.210155	-4.2207
KCTD7	0.491861	4.93764	2.24379	0.0248652	0.208316	-4.20983
SAMD10	0.491805	3.33219	1.66916	0.0951141	0.40372	-5.04397
ARMC5	0.491717	3.85475	1.84163	0.0655564	0.341267	-4.83747
IRF5	0.490789	5.69278	2.45018	0.0142939	0.149357	-3.8143
DNAJC4	0.490683	3.50348	1.74998	0.0801489	0.374539	-4.95401
KRBA1	0.490565	3.84124	1.83428	0.0666383	0.343836	-4.84917
NLRX1	0.490488	3.93973	1.87063	0.061423	0.330189	-4.80121
PTPRC	0.490421	6.90865	2.8186	0.0048318	0.0757367	-2.98305
SURF1	0.489829	4.12694	1.95006	0.0511935	0.302079	-4.69147
C2orf15	0.489527	0.985954	1.06784	0.285617	0.647342	-5.44199
P2RX7	0.489426	3.12801	1.64937	0.0991003	0.414153	-5.06954
RIMKLB	0.489003	7.09964	2.8507	0.00437025	0.0710435	-2.90593
RPSAP58	0.488726	5.21235	2.25253	0.0243084	0.20488	-4.19985
SPHK2	0.488673	3.33085	1.67351	0.0942544	0.401749	-5.04498
POLB	0.488578	4.65969	2.15989	0.0308024	0.234311	-4.3631
NINJ1	0.488297	2.12816	1.31074	0.189972	0.548898	-5.35034
ZFPL1	0.488289	3.53215	1.71704	0.086	0.385131	-4.99696
PTPN9	0.488118	4.51689	2.0924	0.0364254	0.255389	-4.4762
FKBP8	0.487835	6.78994	2.72132	0.00651234	0.0937912	-3.22257
APBB3	0.487799	1.90585	1.22139	0.221964	0.582864	-5.39675
HCFC1R1	0.48703	1.06195	1.06441	0.287166	0.649145	-5.44706
PGAP6	0.486941	4.0053	1.8677	0.0618294	0.331177	-4.81171
NAIF1	0.486812	3.38154	1.68744	0.0915461	0.397089	-5.0331
C1orf56	0.486706	-0.0676332	0.814531	0.415358	0.749516	-5.43508
TOM1	0.486687	4.11156	1.92732	0.0539655	0.309888	-4.72989
PLAGL1	0.486213	5.3435	2.39087	0.0168248	0.163935	-3.94218
BCAS3	0.486153	4.1761	2.01715	0.0437039	0.278951	-4.59846
CAB39L	0.485891	2.48748	1.418	0.156218	0.502455	-5.28418
EDEM2	0.485851	1.78551	1.15132	0.249624	0.612017	-5.42713
PLCG1	0.485218	6.74145	2.73898	0.00617284	0.0899449	-3.18568
GIPC1	0.484675	4.63636	2.0729	0.0382042	0.261697	-4.51403
SESN1	0.484063	5.02024	2.2407	0.0250653	0.209211	-4.22997
BCL9L	0.483549	3.12201	1.64734	0.0995155	0.415138	-5.08257
SFR1	0.483167	3.89787	1.87513	0.0608011	0.328399	-4.80876
DHRS4L2	0.482863	2.60427	1.41143	0.158147	0.503547	-5.29458
NICN1	0.482714	3.75252	1.80849	0.0705572	0.353292	-4.89688
GRINA	0.482382	5.98533	2.50227	0.012354	0.138484	-3.72188
CAPN1	0.481633	5.71835	2.41201	0.0158808	0.158327	-3.90877
XKR8	0.480825	3.52787	1.7049	0.0882406	0.390172	-5.02471
MACROH2A1	0.480454	10.2382	3.18322	0.00146048	0.0336543	-2.02842
ANO8	0.480109	3.19669	1.61694	0.105919	0.428274	-5.12047
ABCB9	0.479877	2.97407	1.55638	0.119647	0.45236	-5.17984
NMT2	0.479632	3.20866	1.64718	0.09955	0.415138	-5.09009
METTL18	0.479298	3.35448	1.69564	0.0899826	0.393599	-5.03802
DNASE1L2	0.478744	2.02299	1.23366	0.217354	0.577132	-5.40781
SIX5	0.478121	2.54805	1.42859	0.153151	0.497661	-5.29073
ZNF653	0.478089	1.95031	1.22743	0.219687	0.579904	-5.41185
CTU1	0.477971	2.67274	1.41816	0.156173	0.502455	-5.29877
TRIM3	0.477967	2.13216	1.25739	0.208639	0.567198	-5.39796
LAIR1	0.477913	3.7738	1.78037	0.0750421	0.362747	-4.94106
HSD17B6	0.477551	0.654913	0.881143	0.378259	0.725739	-5.46634
TMEM120A	0.477503	2.89386	1.53553	0.124682	0.458934	-5.20342
RXRB	0.477406	-0.405841	0.687347	0.491879	0.791894	-5.3954
GALT	0.477377	4.70309	2.08955	0.0366804	0.256373	-4.50107
SELPLG	0.476816	2.18949	1.32279	0.185931	0.544868	-5.36445
CCDC85B	0.476406	4.71935	2.05457	0.0399438	0.267472	-4.5588
GPT2	0.476227	4.24035	1.91577	0.0554193	0.314399	-4.76591
TMEM156	0.476194	3.87025	1.87173	0.0612706	0.329846	-4.82656
STK16	0.476041	2.60299	1.39608	0.162719	0.509969	-5.3183
KIF13A	0.475838	-0.469581	0.724169	0.468977	0.782088	-5.41804
ZNF710	0.47549	5.24168	2.23831	0.0252204	0.209876	-4.25059
GRAMD1A	0.475172	5.67808	2.37765	0.0174401	0.167161	-3.98925
CARHSP1	0.474576	3.19932	1.60557	0.108398	0.43307	-5.14239
GFER	0.474456	2.99301	1.50529	0.132277	0.47072	-5.23584
ZNF624	0.474059	2.94165	1.56883	0.116716	0.447902	-5.17914
GAS8	0.473877	0.198442	0.834264	0.40415	0.744361	-5.46303
NBR1	0.47295	6.04578	2.51037	0.0120745	0.136033	-3.72289
KCTD1	0.472904	2.77666	1.4735	0.140645	0.480219	-5.26542
ZSCAN18	0.472728	3.54654	1.69892	0.0893619	0.392424	-5.04685
NUB1	0.47207	6.00155	2.48069	0.0131273	0.142024	-3.7869
AP1G2	0.471779	6.157	2.50102	0.0123978	0.138634	-3.74491
BTN3A3	0.471447	3.42978	1.68685	0.0916609	0.397089	-5.06278
AGRN	0.470962	2.04901	1.22011	0.222448	0.583437	-5.42842
INPPL1	0.470699	6.93201	2.67829	0.00741084	0.101749	-3.35577
CDH8	0.470573	-1.07507	0.669702	0.503062	0.798042	-5.39635
TLE5	0.470207	6.83186	2.65927	0.00784221	0.10552	-3.40042
ITIH4	0.470101	1.98159	1.19159	0.233447	0.593901	-5.44182
ENDOV	0.469861	3.10815	1.53779	0.124128	0.458444	-5.21594
MFSD2B	0.469362	0.0514153	0.763628	0.445105	0.765706	-5.4474
C11orf24	0.469247	3.05814	1.53936	0.123746	0.457184	-5.21571
HSBP1L1	0.469192	1.63759	1.13697	0.255576	0.617983	-5.46238
LATS2	0.468998	2.99935	1.55919	0.11898	0.451365	-5.19792
SLC4A5	0.468125	-0.00474854	0.883573	0.376946	0.724584	-5.48379
GNG10	0.468072	1.27535	1.02564	0.305082	0.666327	-5.4873
TST	0.467223	3.10884	1.53282	0.125349	0.458934	-5.22552
RGS1	0.466744	0.792075	0.936884	0.348839	0.703085	-5.49212
TMEM256	0.466736	2.45711	1.33099	0.183221	0.541137	-5.37865
SIDT2	0.466651	3.83788	1.79496	0.0726866	0.35741	-4.94467
BET1L	0.466178	5.14703	2.17783	0.0294394	0.22785	-4.37523
SIRT2	0.466129	4.87137	2.06398	0.0390427	0.264539	-4.56387
LZTS2	0.46579	4.57771	1.97995	0.0477332	0.29031	-4.69352
ZNF277	0.465189	5.98805	2.46529	0.0137052	0.145612	-3.83233
LBX2	0.464896	2.96143	1.48928	0.136442	0.476079	-5.26781
OXLD1	0.464632	4.88884	2.0528	0.0401151	0.268298	-4.58448
CRYBG1	0.463941	4.34907	1.95314	0.0508276	0.301193	-4.73648
RPL28	0.463895	8.08878	2.82093	0.00479694	0.0754017	-3.02843
SERTAD3	0.463733	2.81965	1.44761	0.147754	0.489999	-5.3037
PSAP	0.46346	9.39442	2.95722	0.00311078	0.0575442	-2.68236
ALDH3B1	0.462332	3.44954	1.60124	0.109353	0.434921	-5.1704
GPR132	0.462298	1.82397	1.19781	0.231016	0.591495	-5.45426
SQSTM1	0.462201	6.00603	2.40947	0.0159918	0.158866	-3.95167
CARS1	0.461998	1.12109	0.990741	0.321834	0.682259	-5.50137
NSMCE1	0.46193	4.03385	1.81143	0.0701014	0.35243	-4.93321
HLA-C	0.46151	2.41485	1.31154	0.189703	0.548898	-5.40026
FOXO4	0.461452	3.29965	1.60422	0.108693	0.433504	-5.16916
SPSB3	0.461375	3.63065	1.6732	0.0943168	0.401862	-5.09741
FCGRT	0.461367	7.08337	2.6578	0.00787644	0.10552	-3.42127
ANO10	0.4613	4.02648	1.83915	0.0659193	0.341545	-4.89876
CUL7	0.461021	5.08843	2.12105	0.0339397	0.245667	-4.48144
POLL	0.460992	4.57458	1.97695	0.0480716	0.291297	-4.70745
SELENOW	0.460854	4.39827	1.907	0.0565456	0.31757	-4.80814
B3GNT2	0.460597	6.88189	2.64079	0.0082827	0.108647	-3.46151
ZNF324B	0.460486	2.92869	1.48073	0.138706	0.478957	-5.28353
FLOT2	0.460393	3.80446	1.74033	0.081829	0.378684	-5.02327
KLHL36	0.460056	5.99792	2.42048	0.0155158	0.155939	-3.93387
CCDC154	0.459936	1.11294	0.979625	0.327293	0.686033	-5.50565
MTRNR2L8	0.459602	1.79627	1.18442	0.236273	0.597284	-5.46467
MBD5	0.459379	3.08966	1.53068	0.125876	0.459633	-5.24278
LPAR2	0.459318	4.23346	1.89562	0.0580362	0.321385	-4.82696
FZD1	0.459144	2.21111	1.27815	0.201224	0.558851	-5.42327
ABRAXAS1	0.458995	6.46614	2.57628	0.00999956	0.121754	-3.6085
ROGDI	0.458193	2.70147	1.33862	0.180723	0.536313	-5.3906
SGSM3	0.458051	5.19082	2.14006	0.0323717	0.24007	-4.45568
HIP1R	0.457891	4.3756	1.8905	0.0587164	0.323049	-4.83684
USF2	0.457677	5.77661	2.32774	0.0199437	0.180918	-4.1202
DSE	0.457222	2.61541	1.43068	0.152551	0.496623	-5.32944
LCMT1	0.457169	4.52832	1.96389	0.0495677	0.296685	-4.73431
PPP2R3B	0.457034	2.80419	1.39171	0.164038	0.511807	-5.35803
C11orf54	0.456884	4.1945	1.87961	0.0601872	0.327437	-4.85371
UTS2	0.456782	3.30113	1.61514	0.106308	0.429031	-5.16747
KLHL6	0.456543	7.09673	2.66242	0.00776928	0.105305	-3.42043
LTBP4	0.456533	3.4062	1.60155	0.109283	0.434797	-5.18157
SORBS3	0.456314	-0.522029	0.718333	0.472567	0.784045	-5.44973
DRAM2	0.456222	5.05632	2.14068	0.0323217	0.239918	-4.45833
VPS51	0.455536	6.98891	2.59521	0.00946556	0.11853	-3.5738
TOM1L2	0.455265	2.47946	1.34052	0.180103	0.536313	-5.3952
FZD2	0.455067	2.90841	1.47775	0.139503	0.479424	-5.29672
ERV3-1	0.455007	0.310018	0.86875	0.385003	0.729719	-5.50561
CA11	0.454897	1.92186	1.15786	0.246944	0.609918	-5.48327
MTCP1	0.454819	1.48304	1.07708	0.281467	0.643498	-5.5048
TTC38	0.454787	3.38037	1.5878	0.112361	0.439586	-5.19858
USP18	0.454531	-0.404302	0.689135	0.490753	0.791586	-5.43666
TMEM234	0.45433	2.29007	1.25344	0.210073	0.568426	-5.44522
NUCB1	0.454321	6.57504	2.51072	0.0120626	0.136033	-3.75919
HOXA1	0.454258	1.86233	1.19891	0.230589	0.591414	-5.46951
PTPN18	0.454079	5.10904	2.14142	0.0322621	0.23989	-4.46142
KAT2B	0.45369	3.29636	1.58697	0.112547	0.439668	-5.20158
ZDHHC1	0.453623	0.201544	0.782352	0.434024	0.76029	-5.48355
UBE2F	0.453433	4.34724	1.9144	0.0555947	0.314915	-4.8127
IGSF8	0.453219	3.4927	1.58625	0.112712	0.439887	-5.20323
EVI2B	0.453177	3.94586	1.80132	0.0716791	0.355529	-4.96349
ALDH16A1	0.45287	5.72539	2.26825	0.0233329	0.19906	-4.24105
TFEB	0.452538	0.474491	0.813511	0.415942	0.749812	-5.49634
FRRS1	0.452535	4.059	1.84812	0.064612	0.338219	-4.90458
RNF125	0.452352	4.12135	1.84148	0.0655783	0.341267	-4.91367
PHYHIP	0.452101	-1.48258	0.556017	0.57821	0.837822	-5.33909
SLC2A4RG	0.451815	4.39996	1.87807	0.0603978	0.327772	-4.86604
REX1BD	0.451772	4.64606	1.93353	0.0531965	0.308523	-4.78905
ZNF641	0.451513	5.05652	2.11125	0.0347726	0.249168	-4.51679
SLC10A3	0.45131	3.58256	1.61225	0.106936	0.429814	-5.18138
FAM131A	0.450925	2.92387	1.43011	0.152715	0.497012	-5.34245
CCDC61	0.450632	2.50548	1.29465	0.195468	0.553664	-5.43124
TPST2	0.450073	3.50597	1.59586	0.110549	0.437963	-5.2002
PML	0.449934	5.31757	2.17261	0.0298308	0.229291	-4.41687
APLP1	0.449365	-1.35617	0.572487	0.567003	0.832264	-5.35906
ABHD14A	0.449192	3.97103	1.69067	0.0909269	0.396179	-5.10263
PDP1	0.449138	5.02765	2.09607	0.036098	0.25405	-4.54646
ZCCHC18	0.448974	2.70638	1.40786	0.1592	0.504711	-5.36273
MAP3K8	0.448656	5.39929	2.19355	0.0282882	0.222954	-4.38325
PLP2	0.448447	3.84781	1.71187	0.086949	0.387148	-5.0803
AMN	0.44827	4.51063	1.86443	0.0622879	0.332186	-4.89164
STARD3	0.448153	4.85542	2.00401	0.0450927	0.283626	-4.69294
MAN1A1	0.447973	9.76807	2.91007	0.00362065	0.0630287	-2.83623
TCF24	0.447837	-1.01219	0.590425	0.554918	0.826351	-5.3775
SLC5A5	0.44707	2.98318	1.45446	0.145848	0.487292	-5.33154
RGPD3	0.446656	2.68735	1.39376	0.163419	0.51116	-5.37742
PTPN22	0.446348	5.00067	2.08668	0.03694	0.257222	-4.56744
FAM171B	0.446084	5.87112	2.32117	0.0202957	0.183219	-4.15638
SNX20	0.445663	5.12402	2.08251	0.0373186	0.25889	-4.57557
JUP	0.445404	7.43974	2.62348	0.00871551	0.111702	-3.53163
WDR83	0.444815	2.67557	1.32705	0.18452	0.542971	-5.4244
CCN1	0.444585	-0.238691	0.70828	0.478786	0.787247	-5.46607
TBC1D16	0.444499	6.26094	2.39227	0.016761	0.163599	-4.02197
KMT5C	0.444477	3.46386	1.53448	0.124939	0.458934	-5.26941
RPL18A	0.444295	10.0062	2.89672	0.00377818	0.0645641	-2.87808
DMWD	0.444162	1.56855	1.03685	0.299827	0.660659	-5.53225
DPM3	0.444111	2.2061	1.1868	0.235332	0.596522	-5.49448
C8orf58	0.444101	2.78713	1.3827	0.166785	0.516247	-5.39025
CBX4	0.443789	5.27343	2.0938	0.0363003	0.254672	-4.56122
PRRT3	0.443747	3.82826	1.67679	0.0936111	0.400696	-5.12911
MSH4	0.44374	0.692755	0.885862	0.375711	0.72458	-5.53043
MIDN	0.44323	3.50307	1.61058	0.107299	0.430584	-5.19958
NFKBIL1	0.443177	-1.0718	0.615112	0.538493	0.817883	-5.40622
TRADD	0.443159	3.03611	1.4111	0.158243	0.503709	-5.37224
PTX4	0.443034	2.7464	1.37893	0.167944	0.517919	-5.395
DPH5	0.442836	5.26305	2.12307	0.0337695	0.245015	-4.51519
RNF19B	0.442771	2.55313	1.28752	0.197941	0.555363	-5.45102
PRKCQ	0.44271	4.93213	2.02985	0.0423953	0.274196	-4.66473
PRSS57	0.442607	8.14858	2.68154	0.00733916	0.101137	-3.40517
RPS28	0.442134	7.93681	2.66787	0.00764428	0.10404	-3.43765
LKAAEAR1	0.441874	0.294258	0.781088	0.434767	0.7608	-5.50543
MACC1	0.441429	4.45554	1.89188	0.0585332	0.322886	-4.86862
MPP3	0.441252	-1.12668	0.576526	0.564271	0.830942	-5.37715
FAT1	0.441252	-1.12668	0.576526	0.564271	0.830942	-5.37715
EGFL7	0.441241	8.00569	2.65806	0.00787034	0.10552	-3.46201
EMC6	0.441124	2.56613	1.34739	0.177882	0.53331	-5.41949
STIM1	0.440289	4.95247	2.00916	0.0445441	0.281221	-4.70148
VCL	0.440159	7.15004	2.57678	0.00998536	0.121754	-3.64626
ACY3	0.440103	1.42238	1.00113	0.316787	0.67918	-5.54362
GLCCI1	0.440004	3.99952	1.80678	0.0708232	0.354148	-4.98373
RPTOR	0.439659	8.09319	2.67863	0.00740318	0.101749	-3.41811
RFNG	0.439507	4.11074	1.71785	0.0858521	0.385131	-5.09195
SHFL	0.439216	3.25777	1.51064	0.130909	0.468321	-5.30133
NRXN2	0.439006	3.44889	1.54906	0.121395	0.45489	-5.26749
AVPI1	0.438781	1.30826	0.950963	0.341643	0.698394	-5.54679
ST20	0.438512	1.096	0.894918	0.37085	0.719961	-5.54219
LMF1	0.438473	2.76616	1.42693	0.153627	0.498297	-5.37031
VPS35L	0.438316	1.37566	1.06581	0.286533	0.64849	-5.53977
MEGF6	0.438263	6.69649	2.43335	0.0149754	0.152723	-3.95282
RPS18	0.438118	1.33363	0.974371	0.329894	0.687926	-5.54848
PPP1R9B	0.437982	6.88382	2.48189	0.0130832	0.141959	-3.85367
CBX7	0.437856	-0.431408	0.655591	0.512101	0.802088	-5.44606
PACS2	0.437795	4.40764	1.81071	0.0702119	0.352514	-4.98339
CCNG1	0.437777	8.91401	2.75711	0.00584086	0.0866775	-3.23745
TRIP10	0.437643	0.255307	0.778916	0.436046	0.761088	-5.51282
GSDMB	0.437387	2.32634	1.26779	0.2049	0.563765	-5.4724
PREX1	0.437246	6.05086	2.29416	0.0217998	0.191838	-4.22568
CCDC191	0.437198	2.49711	1.28206	0.199847	0.557119	-5.46541
PNKP	0.436976	4.05255	1.71523	0.0863306	0.385486	-5.10026
TNFAIP8L1	0.436913	5.09569	2.0354	0.0418345	0.273126	-4.66834
IKBKG	0.436793	2.92335	1.36394	0.172615	0.525189	-5.41786
LPXN	0.436635	4.02675	1.75837	0.0787127	0.370866	-5.05044
ZNF517	0.43655	3.67674	1.6128	0.106817	0.429814	-5.21129
C4orf33	0.436202	3.87952	1.71766	0.0858867	0.385131	-5.09912
GPKOW	0.436173	3.53191	1.54824	0.121592	0.454969	-5.27418
ALS2CL	0.436151	5.36031	2.09424	0.0362613	0.254672	-4.57658
DEPTOR	0.435957	7.73784	2.62742	0.0086152	0.110647	-3.54269
ZNF548	0.435398	5.05455	2.03629	0.041745	0.273126	-4.67018
RETREG1	0.435307	1.72178	1.10304	0.270033	0.635479	-5.53829
LASP1	0.435106	6.88659	2.49091	0.0127561	0.140711	-3.84098
DNASE2	0.4351	4.96646	1.98012	0.0477149	0.29031	-4.75603
DOK2	0.435019	5.31355	2.06207	0.0392245	0.264539	-4.63057
HECTD3	0.435	3.70119	1.60298	0.108968	0.434164	-5.22437
AGFG2	0.434989	2.78429	1.374	0.16947	0.521333	-5.41499
SMAD3	0.434423	4.99742	2.0228	0.043118	0.277265	-4.69308
ZKSCAN3	0.434261	3.69437	1.61542	0.106247	0.428992	-5.21347
ZNF606	0.434072	2.49445	1.30935	0.190444	0.549321	-5.45694
MIB2	0.433772	4.44154	1.7732	0.0762228	0.366068	-5.03856
CDK18	0.433753	-0.168762	0.725711	0.468031	0.7816	-5.49622
TLX3	0.433753	-0.168762	0.725711	0.468031	0.7816	-5.49622
GTF2F1	0.433529	5.92966	2.23315	0.0255585	0.21143	-4.34506
FGD3	0.432986	4.87388	1.92665	0.0540488	0.309888	-4.83801
NBPF4	0.432728	-0.280131	0.688875	0.490916	0.791586	-5.47748
ZNF558	0.43264	4.51396	1.85688	0.0633546	0.334279	-4.93443
STK17A	0.432581	4.88319	1.96244	0.0497356	0.297085	-4.78741
C2CD5	0.432469	6.54572	2.45875	0.0139573	0.147296	-3.91336
STAP2	0.432325	0.904466	0.888777	0.374142	0.722709	-5.55369
RASSF7	0.432009	-1.28675	0.60229	0.546994	0.822398	-5.41654
MS4A4A	0.43188	2.61902	1.32573	0.184956	0.543152	-5.452
RAB3C	0.431821	-0.408246	0.700105	0.483876	0.789114	-5.48592
WAS	0.431322	5.09417	2.00801	0.0446666	0.281553	-4.72229
KCTD21	0.430981	3.0579	1.40598	0.159756	0.505074	-5.40134
WTIP	0.430852	0.606765	0.861683	0.38888	0.732326	-5.55156
OAF	0.430435	5.25822	2.03309	0.0420669	0.273815	-4.68576
ZNF225	0.429999	3.96231	1.70379	0.0884479	0.390653	-5.12809
ADAM11	0.429911	-0.449445	0.685223	0.493218	0.793117	-5.48073
AKAP8L	0.429725	5.96936	2.22698	0.0259686	0.213715	-4.36429
GOLGA8O	0.42938	3.66039	1.56216	0.118278	0.450229	-5.27569
BDH2	0.428981	4.72447	1.90944	0.056231	0.317072	-4.87079
MAP3K14	0.428774	2.32691	1.1862	0.235568	0.596735	-5.52642
ATP2A3	0.428659	6.43494	2.35687	0.018447	0.172718	-4.125
RNF113A	0.428193	4.1915	1.71984	0.0854896	0.385131	-5.11371
GPR108	0.428122	4.79141	1.88889	0.058933	0.323972	-4.90102
GPX1	0.427857	7.9509	2.57921	0.00991544	0.121375	-3.66734
HYAL3	0.427847	4.47775	1.78092	0.074953	0.362473	-5.04182
RPS16	0.427838	5.50135	2.15759	0.0309806	0.234738	-4.4892
ALG12	0.427661	4.45456	1.7948	0.0727124	0.35741	-5.02504
ZNF428	0.427613	4.77623	1.88484	0.0594771	0.325953	-4.90765
ZNF608	0.426598	4.91447	1.96727	0.0491764	0.295605	-4.79326
ZNHIT2	0.426578	2.64822	1.30666	0.191354	0.550034	-5.47432
CHMP1B	0.426533	6.87256	2.4414	0.014646	0.151475	-3.96174
XAB2	0.426495	5.84106	2.17505	0.0296475	0.22887	-4.46228
NMS	0.426314	3.42025	1.53059	0.125899	0.459633	-5.31116
NPIPA7	0.426077	-0.489134	0.661494	0.508309	0.800009	-5.47281
ZDHHC4	0.425982	4.90436	1.93563	0.0529377	0.307501	-4.84036
GATAD1	0.425908	5.00686	1.98165	0.047543	0.289875	-4.77356
RNF31	0.425797	5.11544	1.98579	0.0470806	0.288789	-4.76764
LIPE	0.42576	2.10963	1.16877	0.242522	0.6046	-5.53909
SMIM3	0.425594	6.56531	2.36534	0.0180306	0.171206	-4.11524
BLVRB	0.425152	3.08209	1.40847	0.159021	0.50446	-5.41204
EEF2	0.424584	12.0172	3.01617	0.00256566	0.0507502	-2.60744
PIGP	0.424188	4.5072	1.83135	0.0670744	0.344862	-4.98615
SPEF2	0.423781	4.75599	1.90546	0.0567464	0.318053	-4.88765
SLC39A4	0.423412	3.77871	1.57513	0.115254	0.445242	-5.27633
TKFC	0.423353	4.72979	1.82871	0.0674692	0.34542	-4.99139
LIMK1	0.4232	4.56539	1.79503	0.0726764	0.35741	-5.03447
PIM1	0.423053	5.47579	2.06083	0.0393426	0.265035	-4.65844
TICAM1	0.422748	1.55476	0.984434	0.324923	0.684255	-5.58008
HDHD3	0.422688	3.16216	1.3998	0.161602	0.508008	-5.42353
BIRC2	0.422088	6.41866	2.33304	0.0196639	0.179546	-4.18523
RHOG	0.422058	5.62726	2.10455	0.0353525	0.251328	-4.5903
HDAC10	0.421786	4.8355	1.85121	0.0641652	0.33683	-4.96547
FERMT3	0.4214	6.41627	2.28374	0.0224055	0.194012	-4.2794
TSPAN17	0.421396	4.17615	1.67638	0.0936914	0.400696	-5.17718
VPS28	0.421126	5.70841	2.10085	0.0356765	0.251876	-4.59841
TAGLN	0.420632	0.0356526	0.734853	0.462445	0.779132	-5.5271
FRMD8	0.420609	5.22381	1.96953	0.0489169	0.294771	-4.80309
GMPPA	0.420223	2.98967	1.3507	0.17682	0.531508	-5.4617
LETM2	0.420078	2.01718	1.13969	0.254441	0.617233	-5.56062
TMEM44	0.419855	4.21917	1.72781	0.0840495	0.382155	-5.1227
TRIM68	0.419761	4.20971	1.71193	0.0869378	0.387148	-5.14116
PLIN3	0.419549	5.5638	2.07529	0.0379825	0.261226	-4.64318
CRYL1	0.419147	2.17492	1.14704	0.251391	0.61384	-5.5604
WASHC3	0.419145	4.46812	1.8029	0.0714309	0.355121	-5.03354
ATG16L2	0.418964	4.97759	1.92664	0.0540503	0.309888	-4.86858
TAF8	0.418646	5.63961	2.11012	0.0348699	0.249492	-4.58874
GM2A	0.417717	7.1918	2.44471	0.0145123	0.150593	-3.97451
TMEM38A	0.416881	0.603011	0.800196	0.423614	0.754992	-5.56283
NT5C	0.416881	5.04295	1.90702	0.0565436	0.31757	-4.90073
DNAH1	0.416488	5.10065	1.95764	0.0502977	0.299414	-4.82964
COQ4	0.416283	4.14655	1.64538	0.0999198	0.416231	-5.22166
SIAE	0.416247	4.77716	1.86697	0.0619323	0.331321	-4.95681
MRC2	0.416218	7.30711	2.42775	0.0152087	0.1541	-4.01229
DCP1B	0.416166	3.48566	1.4994	0.133797	0.473384	-5.36049
IFI6	0.416129	2.897	1.32515	0.185149	0.543152	-5.48631
SWSAP1	0.415636	1.95756	1.0572	0.290444	0.652071	-5.58887
ABHD17A	0.415583	5.44809	1.98783	0.0468544	0.288332	-4.7872
STARD5	0.415567	2.11867	1.13206	0.257633	0.620274	-5.57262
FBXL17	0.41532	4.00025	1.65022	0.0989269	0.414085	-5.21872
ZNF610	0.415117	0.116356	0.734222	0.462829	0.779354	-5.53813
GPR162	0.414664	2.86291	1.31898	0.187204	0.546448	-5.49317
GRAMD2B	0.414461	1.97419	1.10331	0.269917	0.635463	-5.58248
LDB1	0.414323	7.18848	2.40864	0.0160283	0.158946	-4.05494
RBCK1	0.414274	4.66433	1.81166	0.0700663	0.352413	-5.03335
RABAC1	0.413977	3.59985	1.49436	0.135108	0.474659	-5.36961
CDIPT	0.41382	4.1448	1.64479	0.100041	0.416409	-5.22778
SHKBP1	0.41377	5.17851	1.92786	0.0538978	0.309888	-4.87847
TMEM35B	0.413123	3.64536	1.54317	0.122818	0.455824	-5.32883
IRF2BP2	0.412911	8.4089	2.55108	0.0107522	0.12722	-3.76188
FAM3A	0.412358	3.84744	1.54918	0.121367	0.45489	-5.32506
PAFAH1B3	0.411915	5.44442	1.98439	0.0472372	0.289273	-4.8006
RPS27	0.411433	10.0652	2.70313	0.00687933	0.0975677	-3.42325
FCHO1	0.411019	5.2357	1.92819	0.0538563	0.309888	-4.88422
PQBP1	0.410998	4.33582	1.68116	0.0927596	0.398701	-5.19512
ADGRA2	0.410038	3.22074	1.3657	0.17206	0.525108	-5.47461
COMT	0.409544	6.42119	2.21812	0.0265669	0.216096	-4.42494
PALM	0.409312	3.54658	1.45921	0.144534	0.484889	-5.40874
DZIP3	0.409298	4.63627	1.81794	0.0690999	0.349439	-5.03661
LPIN1	0.409245	5.47915	2.01678	0.0437427	0.279	-4.75786
SLC25A38	0.409221	5.98662	2.14116	0.032283	0.23989	-4.55848
IL17RE	0.409075	5.48121	1.99792	0.0457492	0.285243	-4.78682
PHKG2	0.408973	3.67115	1.49609	0.134658	0.474595	-5.3794
EID2B	0.408806	2.48893	1.20845	0.226899	0.589452	-5.5611
RPL13A	0.40875	11.7597	2.87432	0.00405658	0.0675654	-3.013
NOL3	0.408722	0.904837	0.851623	0.394441	0.736662	-5.59562
NPAS1	0.408699	1.12254	0.887507	0.374825	0.723497	-5.60314
PHYH	0.408314	4.35441	1.70017	0.089126	0.39232	-5.18012
PRKAG1	0.408116	5.52615	2.02087	0.0433173	0.277957	-4.75419
PSME1	0.407677	6.97604	2.34378	0.0191066	0.176039	-4.19716
IKZF1	0.407659	8.32132	2.51988	0.0117532	0.133762	-3.84079
FLYWCH2	0.407539	2.48298	1.14919	0.250502	0.612472	-5.58528
MAPK12	0.407417	4.67594	1.77025	0.0767126	0.366072	-5.10029
NAGLU	0.407382	4.7243	1.77223	0.0763842	0.366068	-5.09797
TMEM175	0.407276	2.95353	1.30224	0.192861	0.551506	-5.51922
PTGS1	0.406937	7.08465	2.35674	0.0184534	0.172718	-4.17388
APBA3	0.406821	2.84125	1.25864	0.208187	0.566659	-5.54304
CCDC9	0.406798	1.87466	1.06202	0.288251	0.650216	-5.60756
FANCF	0.406721	4.67688	1.79672	0.0724071	0.357114	-5.06929
TMSB10	0.406398	8.25071	2.49755	0.0125199	0.139429	-3.8909
NCOA3	0.40639	5.89347	2.14551	0.0319336	0.238403	-4.55766
PTEN	0.406322	10.3586	2.70646	0.00681078	0.0967183	-3.42722
CLN3	0.406223	3.25363	1.38738	0.165354	0.513843	-5.46873
AHDC1	0.406143	2.95588	1.34366	0.179084	0.535147	-5.49742
PKN1	0.406137	7.71556	2.42281	0.0154166	0.155361	-4.04523
KCNMB4	0.405588	3.38098	1.4196	0.155751	0.501898	-5.44733
CHFR	0.405514	0.940092	0.871251	0.383636	0.729275	-5.60703
DENND1B	0.405355	7.24721	2.39305	0.0167253	0.163393	-4.10645
ZNF71	0.405349	3.95166	1.56087	0.118584	0.450509	-5.33013
CORO1A	0.40534	7.82992	2.42338	0.0153926	0.155296	-4.04593
SLC25A34	0.404906	-0.812874	0.592357	0.553623	0.826061	-5.46126
DUSP6	0.404898	8.49286	2.50974	0.0120961	0.136139	-3.86868
ZNF34	0.404711	2.19747	1.13048	0.2583	0.621343	-5.59715
ARNT	0.404621	5.37996	1.96599	0.049324	0.295812	-4.84443
SLC24A1	0.404531	4.0732	1.6232	0.104575	0.424896	-5.27118
NRROS	0.404484	5.50188	2.00403	0.0450911	0.283626	-4.78817
TECPR1	0.40421	4.18678	1.60466	0.108596	0.4333	-5.29056
BCL2	0.403908	8.48233	2.51184	0.0120244	0.13588	-3.86654
SMO	0.403856	1.98778	1.03582	0.300307	0.661067	-5.61772
AKAP13	0.403529	7.0099	2.34083	0.0192582	0.176853	-4.21242
KCNAB3	0.403324	0.697407	0.765919	0.443741	0.765079	-5.57813
SIRT3	0.403095	3.66343	1.48737	0.136947	0.476647	-5.40011
TRIM74	0.403007	3.06858	1.31586	0.188249	0.547819	-5.5212
FHL1	0.402994	-0.072574	0.656809	0.511317	0.802088	-5.51657
INPP4B	0.402806	4.81964	1.82421	0.0681463	0.347953	-5.04349
EVI5L	0.402673	3.31327	1.40367	0.160445	0.505819	-5.46548
CCS	0.402657	3.45432	1.41631	0.156713	0.502455	-5.45645
ESYT1	0.402637	8.04909	2.44821	0.0143721	0.149639	-4.00185
GLUL	0.402291	9.12544	2.54759	0.0108603	0.127763	-3.7939
PTPN6	0.402213	5.90457	2.06489	0.0389566	0.264539	-4.69919
CTSS	0.401448	4.87552	1.82212	0.0684632	0.348309	-5.04933
KIFAP3	0.40133	4.24807	1.67827	0.0933232	0.400376	-5.22044
STAT5B	0.400809	6.85794	2.28357	0.0224156	0.194012	-4.32664
PGAP2	0.400755	4.10395	1.58847	0.112209	0.439586	-5.31445
FAM219B	0.400648	4.33089	1.66417	0.0961058	0.406079	-5.23729
TRIM16	0.400624	2.03648	1.1118	0.26625	0.631765	-5.61132
PXMP2	0.400166	4.1887	1.61446	0.106455	0.429045	-5.29012
WHAMM	0.399988	4.98877	1.84816	0.0646053	0.338219	-5.01894
TAF12	0.399981	3.81688	1.50313	0.132833	0.471584	-5.39405
LPCAT1	0.399699	2.78085	1.25102	0.210952	0.570294	-5.56294
ACAA1	0.399502	4.87532	1.80933	0.0704267	0.352955	-5.07016
HMG20B	0.39933	5.40347	1.91736	0.0552173	0.31389	-4.92645
C11orf71	0.399289	3.31985	1.40718	0.159402	0.504718	-5.4708
ZNF658	0.399087	3.56781	1.46502	0.142945	0.482499	-5.42756
TBC1D8	0.398638	4.24561	1.63606	0.101855	0.420514	-5.27163
PORCN	0.39854	3.30845	1.35373	0.175849	0.529633	-5.50856
TGFB3	0.39841	1.48356	0.878895	0.379477	0.726827	-5.6243
FICD	0.398196	2.40855	1.1481	0.25095	0.613032	-5.60681
SCAND1	0.397887	4.32053	1.61473	0.106397	0.429045	-5.29517
PRRG4	0.397833	-0.1404	0.626619	0.530922	0.815255	-5.50481
ARL11	0.397479	5.19919	1.91095	0.056036	0.316612	-4.93977
STT3B	0.39737	10.9311	2.71028	0.006733	0.0959796	-3.43927
NOTCH1	0.396995	6.16845	2.10759	0.0350887	0.25055	-4.6426
GSTM1	0.396866	4.73674	1.76714	0.0772318	0.367139	-5.12855
USP35	0.396492	2.72394	1.20106	0.229752	0.590339	-5.59211
H1-0	0.396435	2.96684	1.26531	0.205786	0.5648	-5.56354
DISP2	0.395699	1.84819	1.01422	0.310499	0.672537	-5.63822
NCF4	0.395511	4.13912	1.57604	0.115046	0.445161	-5.33868
SLC25A20	0.395044	5.16208	1.86165	0.0626792	0.333185	-5.01274
KIAA0825	0.39469	0.96211	0.839362	0.401284	0.741701	-5.62342
MZF1	0.394106	4.00945	1.53303	0.125297	0.458934	-5.38172
RPL29	0.394079	10.0384	2.57762	0.00996095	0.121665	-3.748
DBI	0.39382	6.45465	2.17265	0.0298273	0.229291	-4.541
PTK2B	0.393606	7.78718	2.36593	0.018002	0.17108	-4.18736
LACTB	0.393583	4.04854	1.57578	0.115104	0.445161	-5.34348
AMACR	0.393477	1.12366	0.862995	0.388159	0.731915	-5.63211
STAMBPL1	0.393299	5.89932	2.06306	0.0391298	0.264539	-4.72312
HAPLN4	0.392981	2.7395	1.22358	0.221136	0.582059	-5.591
BRICD5	0.392856	1.0986	0.816709	0.414112	0.749196	-5.62072
AGAP2	0.392628	6.58646	2.1895	0.0285812	0.223957	-4.51476
PMFBP1	0.39237	1.17032	0.869638	0.384517	0.729495	-5.63609
NBPF20	0.392351	1.29731	0.887748	0.374696	0.723372	-5.63965
CCDC32	0.391899	2.89265	1.24154	0.214434	0.57429	-5.58554
RPS12	0.391768	10.9613	2.66753	0.00765218	0.10404	-3.55182
NR1H2	0.391578	4.70752	1.70016	0.0891286	0.39232	-5.21918
STAT2	0.39142	6.62085	2.19381	0.0282697	0.222954	-4.51016
SIPA1L3	0.391013	5.36618	1.90548	0.0567429	0.318053	-4.96276
RASSF1	0.390842	5.57536	1.93782	0.0526701	0.306744	-4.91765
SNAPIN	0.390623	3.47029	1.39282	0.163703	0.511476	-5.50124
ZNF790	0.390443	3.65661	1.45251	0.146388	0.488019	-5.45777
PGLS	0.3904	5.21729	1.82453	0.0680986	0.347953	-5.07237
TRIM4	0.389805	4.95847	1.79853	0.0721193	0.356167	-5.10674
KLHDC1	0.389326	0.859581	0.806903	0.41974	0.751885	-5.62542
TADA2B	0.389285	2.73305	1.23875	0.215463	0.575496	-5.59299
PAX5	0.389164	1.13897	0.854409	0.392897	0.73539	-5.63994
ZNF426	0.388603	0.831808	0.829723	0.406713	0.745763	-5.63449
GLUD2	0.38848	-0.22802	0.617211	0.537108	0.817253	-5.51733
TCF19	0.388435	1.08271	0.80789	0.419171	0.751348	-5.6278
SLC27A1	0.388149	3.20965	1.30722	0.191165	0.549785	-5.56084
GORASP1	0.387604	4.98486	1.7607	0.0783158	0.370157	-5.15843
DHRS7	0.387522	5.33787	1.88363	0.0596414	0.326421	-5.0012
CDH24	0.387484	3.10636	1.29232	0.196273	0.553937	-5.57064
NKG7	0.38746	-0.939284	0.5138	0.607402	0.85231	-5.41792
RPL10	0.387422	10.9686	2.63491	0.00842765	0.109393	-3.63663
H4C9	0.387285	5.32387	1.8767	0.0605849	0.32821	-5.01116
HEBP2	0.387071	2.13613	1.06195	0.28828	0.650216	-5.65284
DST	0.386931	1.55345	0.973783	0.330185	0.688205	-5.65992
SAC3D1	0.386559	2.93187	1.24824	0.21197	0.571941	-5.5951
SLC52A3	0.386102	0.891954	0.800992	0.423153	0.754734	-5.63069
HDAC6	0.386036	5.46544	1.88469	0.0594974	0.325953	-5.00337
ZNF672	0.385904	4.65797	1.67661	0.093647	0.400696	-5.25888
CARF	0.385514	4.37327	1.62351	0.104508	0.424875	-5.31579
ACADS	0.385501	4.17047	1.52929	0.126221	0.459945	-5.40564
NHEJ1	0.384887	3.44499	1.36508	0.172256	0.525189	-5.5336
CEMIP2	0.384816	3.18179	1.32923	0.183799	0.541704	-5.5561
NEURL2	0.384733	0.505426	0.685666	0.492938	0.792901	-5.57599
TMEM107	0.384587	1.69399	0.942078	0.346173	0.701755	-5.66427
IGBP1	0.383804	6.2108	2.07825	0.0377091	0.260146	-4.72194
A1BG	0.383773	3.32376	1.30097	0.193296	0.551575	-5.57484
CORO6	0.383752	1.52747	0.889953	0.37351	0.722102	-5.65997
TMEM219	0.383718	4.7315	1.68855	0.0913337	0.397089	-5.2511
DENND2D	0.383031	3.08708	1.30326	0.192512	0.551475	-5.57537
PHLDA1	0.383014	-0.0697424	0.663609	0.506954	0.799115	-5.565
TGFBR3L	0.382303	1.60551	0.901039	0.367587	0.717081	-5.66518
P3H4	0.382244	3.80651	1.40436	0.16024	0.505819	-5.51334
CASP4	0.381857	6.0686	2.02336	0.0430596	0.277049	-4.81282
BCL2L1	0.38175	5.28136	1.82975	0.0673132	0.345247	-5.0867
DOK3	0.381634	5.91354	1.98349	0.0473375	0.289411	-4.87357
SAP25	0.381545	1.80785	0.952409	0.34091	0.698158	-5.67207
TNFRSF21	0.381231	4.20968	1.56083	0.118593	0.450509	-5.38737
H3-3A	0.38122	6.97613	2.20618	0.0273914	0.220106	-4.51341
THAP2	0.381202	3.99871	1.49585	0.134722	0.474615	-5.44502
ACOT11	0.380082	4.10577	1.52127	0.128219	0.463191	-5.42595
BTBD9	0.379961	3.38947	1.36331	0.172813	0.525189	-5.54674
MDK	0.379848	1.85048	0.959809	0.337172	0.69371	-5.67643
CYHR1	0.379638	4.79135	1.68453	0.0921069	0.397567	-5.26557
GLI4	0.379489	3.49145	1.36002	0.17385	0.526688	-5.55001
ALDH4A1	0.379438	4.3324	1.53173	0.125616	0.459537	-5.41829
ERN1	0.379431	3.48064	1.38156	0.167133	0.51665	-5.53598
CHMP2A	0.379291	4.27541	1.54007	0.123572	0.456882	-5.41119
LGALS9	0.378987	5.94678	1.96365	0.0495951	0.296685	-4.90934
LIME1	0.378902	2.92804	1.18192	0.237262	0.598428	-5.6412
ABCD1	0.378823	4.66468	1.62595	0.103988	0.424148	-5.32971
C11orf1	0.378811	5.61458	1.90439	0.0568854	0.318498	-4.99411
CLTB	0.378641	4.16556	1.49747	0.1343	0.473787	-5.44996
UCP2	0.378606	4.72418	1.69722	0.0896828	0.39352	-5.25406
JARID2	0.378239	7.74101	2.27936	0.0226642	0.195595	-4.38906
EHBP1L1	0.378169	5.60822	1.87501	0.0608177	0.328399	-5.03586
IFFO2	0.377872	1.1555	0.800124	0.423656	0.754992	-5.64958
RPL13	0.377642	10.8254	2.55061	0.0107668	0.12722	-3.8471
VARS2	0.377554	1.5892	0.852983	0.393687	0.735883	-5.66677
TPM2	0.3774	2.74164	1.15015	0.250106	0.612173	-5.65552
ANKRD16	0.376914	3.29666	1.30108	0.193258	0.551575	-5.59154
PTGER2	0.376509	4.01414	1.50035	0.133552	0.473112	-5.45281
SFT2D3	0.376353	3.86358	1.43586	0.151071	0.495079	-5.50482
ZNF784	0.376097	2.39795	1.07269	0.283433	0.645141	-5.67745
NREP	0.375971	7.61362	2.25008	0.0244634	0.205721	-4.44825
SLC39A13	0.375913	3.24308	1.25768	0.208535	0.567052	-5.61649
ACAD11	0.375666	1.28345	0.878581	0.379647	0.726851	-5.67708
ZMYND12	0.375327	0.370644	0.691846	0.489048	0.791084	-5.60154
RPS3	0.375093	10.8915	2.54383	0.0109777	0.128317	-3.86813
H4-16	0.375087	3.30546	1.29339	0.195903	0.553721	-5.60026
FUOM	0.374623	4.40177	1.54627	0.122069	0.454993	-5.41717
NLRC3	0.374536	5.65429	1.89744	0.0577954	0.320556	-5.0144
RPS6KL1	0.374359	4.32905	1.54204	0.123092	0.455824	-5.42167
HELZ2	0.374057	3.3651	1.27995	0.200589	0.557517	-5.60993
CHD5	0.373954	0.169631	0.664547	0.506354	0.798844	-5.58644
RAB43	0.373786	1.3277	0.79022	0.429416	0.756678	-5.65551
EIF3K	0.373686	7.13008	2.16874	0.0301234	0.23092	-4.59723
TLCD4-RWDD3	0.372914	-0.276732	0.580574	0.561539	0.829874	-5.51953
FDX2	0.37289	2.21471	1.01054	0.312261	0.67414	-5.69265
BAD	0.372812	3.84457	1.39976	0.161613	0.508008	-5.53991
RASL10B	0.372738	2.90541	1.19011	0.234028	0.594432	-5.65338
NPHP3	0.372558	3.27864	1.29689	0.194697	0.552828	-5.60467
ZSCAN2	0.372338	4.84272	1.67624	0.0937191	0.400696	-5.2929
RPL18	0.3723	9.88078	2.4214	0.0154767	0.155687	-4.1302
TBKBP1	0.37211	5.57829	1.84845	0.064564	0.338219	-5.08645
CIAO3	0.372009	4.20913	1.48611	0.137279	0.477128	-5.47599
HIGD2A	0.371851	5.8981	1.92467	0.0542963	0.310233	-4.98325
ZNF497	0.371065	1.13838	0.771242	0.44058	0.764228	-5.65413
METRNL	0.370864	1.32616	0.790677	0.429149	0.756555	-5.66272
STAT6	0.37062	6.40722	2.02145	0.0432565	0.277957	-4.84395
MOB3A	0.37053	4.22913	1.50506	0.132337	0.47072	-5.46382
MAN2B2	0.370308	5.33933	1.78315	0.0745893	0.36134	-5.1741
H4C11	0.370234	1.46901	0.837445	0.40236	0.743006	-5.6802
IRAK4	0.369739	5.87919	1.94257	0.0520927	0.30513	-4.96317
DLEC1	0.369662	-0.234813	0.614807	0.538695	0.817883	-5.55777
RNPEPL1	0.369619	3.7191	1.3632	0.172847	0.525189	-5.57256
EPS8L2	0.369106	1.12897	0.790095	0.429489	0.756678	-5.66674
IER5L	0.36898	3.75122	1.3587	0.174268	0.527381	-5.57707
ARHGEF4	0.368617	0.877846	0.726355	0.467637	0.7816	-5.63785
C2orf92	0.368525	0.482975	0.703263	0.481906	0.788087	-5.62471
SNX32	0.368498	0.301209	0.65245	0.514124	0.803845	-5.59047
NAA80	0.367816	3.49758	1.3158	0.18827	0.547819	-5.60604
KHDRBS2	0.367452	1.84918	0.990797	0.321806	0.682259	-5.70695
CAMK2G	0.367397	6.90135	2.10431	0.0353739	0.251328	-4.72109
VAMP5	0.367236	0.0115988	0.65255	0.51406	0.803845	-5.59353
TEX22	0.367018	0.733058	0.722217	0.470176	0.782935	-5.63941
ATP13A2	0.366689	4.46063	1.54229	0.123031	0.455824	-5.44089
YJU2	0.366599	3.60648	1.30981	0.190286	0.549321	-5.61254
LEMD2	0.366429	5.14095	1.70482	0.0882566	0.390172	-5.27633
FAHD2A	0.366053	4.84594	1.64118	0.100788	0.418429	-5.34627
PPARD	0.366031	-0.326559	0.617523	0.536902	0.817162	-5.56859
CIRBP	0.365833	7.32577	2.14788	0.0317451	0.23779	-4.65281
IPP	0.365774	0.637907	0.739462	0.459642	0.777257	-5.65173
EEF1A1	0.365471	14.2837	2.8824	0.00395412	0.0664529	-3.0985
AIF1L	0.365387	4.4426	1.54855	0.121518	0.454969	-5.43854
COMTD1	0.365255	2.42933	1.03286	0.301693	0.662305	-5.70987
SPPL2B	0.365052	5.44085	1.75892	0.0786189	0.370736	-5.217
SGSM2	0.364808	4.57047	1.54717	0.121852	0.454993	-5.4413
AP4M1	0.364731	3.98563	1.40407	0.160326	0.505819	-5.5574
LTB4R2	0.364487	1.2512	0.791746	0.428526	0.756555	-5.6787
AMDHD2	0.364373	3.90112	1.3791	0.167891	0.517919	-5.57549
H2AJ	0.364316	3.21644	1.23985	0.215058	0.574903	-5.65403
LAMTOR1	0.364054	5.57996	1.79441	0.0727745	0.35741	-5.17625
MXRA7	0.363974	5.96809	1.90073	0.0573624	0.319105	-5.0369
GCNT1	0.363577	5.66952	1.8567	0.0633802	0.334279	-5.0975
FAM210B	0.363291	4.22712	1.4876	0.136885	0.476647	-5.49703
LMBRD1	0.363054	4.6472	1.61979	0.105306	0.426875	-5.37598
FBXO46	0.363012	4.36118	1.49807	0.134142	0.473748	-5.489
ITPKB	0.3629	4.45728	1.57008	0.116424	0.447155	-5.42498
VAMP8	0.362694	6.78743	2.05798	0.0396154	0.265916	-4.80767
AP2A2	0.362568	2.17512	0.967233	0.333448	0.690754	-5.71922
CAPNS1	0.362533	6.96862	2.08252	0.0373173	0.25889	-4.76902
SARAF	0.362514	7.82406	2.1893	0.0285957	0.223957	-4.59057
PUF60	0.362194	2.22991	1.00104	0.316831	0.67918	-5.71988
GOLGA2	0.362011	5.17421	1.69167	0.0907362	0.395811	-5.30247
ZNF296	0.361763	0.813327	0.728055	0.466595	0.780638	-5.65546
CHST14	0.361539	2.06246	0.954942	0.339628	0.697439	-5.72139
ETFBKMT	0.36115	1.88689	0.931745	0.351488	0.705051	-5.72073
PNPLA8	0.360588	4.75211	1.61746	0.105808	0.42798	-5.38477
ANXA11	0.360529	7.29141	2.11443	0.0345005	0.248119	-4.72239
RAB15	0.360354	1.24974	0.794085	0.427163	0.755942	-5.68988
COMMD6	0.360169	6.40018	1.99326	0.0462573	0.286411	-4.91375
IFI16	0.359971	6.50592	2.03657	0.0417165	0.273126	-4.84829
JAK1	0.359938	6.85244	2.06627	0.0388264	0.264394	-4.8018
IL18R1	0.359899	3.11597	1.25019	0.211257	0.570435	-5.66064
GLMP	0.359678	4.70837	1.58826	0.112255	0.439586	-5.41601
LLGL1	0.359446	3.50403	1.2846	0.198957	0.555976	-5.6447
PCMTD2	0.359432	4.71655	1.61896	0.105483	0.42713	-5.38628
RPS19	0.359392	10.8904	2.43522	0.0148982	0.152723	-4.13582
FMC1	0.359187	1.16991	0.776921	0.437222	0.761713	-5.68576
RPL12	0.358982	10.1448	2.36335	0.0181277	0.171714	-4.2796
GTPBP2	0.358757	5.41961	1.72824	0.0839734	0.382155	-5.26958
CCDC28B	0.358632	3.78923	1.34538	0.178529	0.534488	-5.61209
PEX12	0.358413	1.28592	0.75174	0.452224	0.771127	-5.67609
CDK14	0.358381	3.24282	1.26302	0.206609	0.565891	-5.65843
QARS1	0.357895	7.77079	2.14942	0.0316224	0.237664	-4.67104
LMO7	0.357891	4.67235	1.59389	0.110989	0.438464	-5.41524
PNRC1	0.357879	7.64278	2.14836	0.0317069	0.237664	-4.67288
MANBA	0.357793	7.45882	2.12556	0.0335615	0.244977	-4.71124
ERCC6	0.357791	5.33293	1.7499	0.0801626	0.374539	-5.24675
CSKMT	0.357767	2.94918	1.15107	0.249728	0.612017	-5.7048
COQ10A	0.357593	3.70862	1.33026	0.183459	0.541273	-5.62398
MYO1B	0.357376	0.150644	0.606205	0.544391	0.821305	-5.57951
KIZ	0.357168	5.58775	1.80034	0.0718347	0.35587	-5.18694
RSPH4A	0.357164	1.16046	0.793283	0.42763	0.756086	-5.69759
PRPF40B	0.356857	1.86292	0.927633	0.353618	0.705671	-5.73128
GNG7	0.356853	4.27277	1.48562	0.137408	0.477211	-5.51549
ZNF419	0.356744	4.14378	1.45655	0.145268	0.486374	-5.53913
LHPP	0.356718	2.02343	0.934569	0.350031	0.704037	-5.73231
MAN1B1	0.356554	6.03993	1.86009	0.0628994	0.333339	-5.11148
BATF	0.356553	2.3041	0.983456	0.325404	0.684494	-5.73476
CUL9	0.356526	5.82445	1.8287	0.0674706	0.34542	-5.15262
TGIF1	0.356413	5.8236	1.84017	0.0657698	0.341267	-5.13806
RTKN	0.356322	4.59292	1.53353	0.125174	0.458934	-5.47578
CIR1	0.356189	4.32512	1.49178	0.135786	0.47542	-5.51215
ZNF487	0.355868	1.00927	0.764492	0.44459	0.765706	-5.68856
TRIM56	0.355667	5.31809	1.73076	0.0835216	0.38193	-5.27484
FAM20C	0.355572	1.18602	0.79955	0.423989	0.75508	-5.70405
ZNF879	0.355531	3.27683	1.23199	0.217978	0.577691	-5.68034
ZNF627	0.355217	5.72597	1.80117	0.0717038	0.355529	-5.19109
RPLP1	0.355061	8.31976	2.1909	0.0284797	0.223675	-4.60755
PRKD2	0.354994	3.62505	1.30831	0.190796	0.549588	-5.64351
PDE4DIP	0.35482	2.39471	1.01849	0.308467	0.670503	-5.73788
TMEM186	0.354613	1.74022	0.872419	0.382999	0.728989	-5.7282
RRN3	0.354566	1.20535	0.76781	0.442616	0.76477	-5.69338
NBPF12	0.354466	3.79548	1.35403	0.175755	0.529617	-5.61766
ARHGEF2	0.353762	7.35291	2.08338	0.0372397	0.25878	-4.79092
FRAT1	0.353471	3.26799	1.19119	0.233603	0.593979	-5.7024
BBS9	0.3532	1.89417	0.954456	0.339874	0.697471	-5.74282
RGS10	0.353113	6.59402	1.98261	0.0474359	0.289694	-4.94842
SUN2	0.353106	7.42941	2.07632	0.0378875	0.260939	-4.80401
RFX5	0.35295	7.0845	2.04804	0.0405792	0.269467	-4.84915
TEPSIN	0.352245	5.30512	1.6857	0.0918818	0.397089	-5.33494
SART1	0.352076	5.37515	1.68172	0.0926505	0.398701	-5.33976
SH3BP1	0.351983	5.49619	1.72053	0.0853645	0.385131	-5.29651
SENP8	0.351968	1.6135	0.869384	0.384656	0.729495	-5.73437
PADI2	0.351862	1.09552	0.759953	0.447298	0.766484	-5.69663
VASH1	0.351817	5.3773	1.70965	0.0873589	0.387917	-5.30936
RABL2B	0.351751	3.35656	1.22084	0.222171	0.582997	-5.69516
APH1A	0.351666	6.46378	1.92551	0.0541909	0.310106	-5.03496
RBM11	0.351415	-0.0044316	0.59547	0.551541	0.825073	-5.58441
RHOF	0.351112	6.19392	1.86309	0.0624764	0.33281	-5.12209
ZRSR2	0.35108	1.89515	0.925311	0.354824	0.706525	-5.74603
HEBP1	0.351016	2.04038	0.975696	0.329236	0.68752	-5.74918
ACSS1	0.35079	5.18041	1.67267	0.0944193	0.40188	-5.35308
MEF2D	0.350782	3.87382	1.37271	0.169871	0.521746	-5.61545
ZFAND2B	0.35069	4.05668	1.35612	0.175088	0.528547	-5.62641
CSRNP2	0.350611	4.63408	1.57311	0.115722	0.446163	-5.45465
ZSWIM7	0.349994	3.53578	1.25395	0.209886	0.568239	-5.68499
CHPF2	0.34998	6.09745	1.83927	0.0659026	0.341545	-5.15653
CCDC115	0.349886	4.47097	1.47824	0.139371	0.479263	-5.54014
ESAM	0.349699	4.23682	1.42368	0.154568	0.500419	-5.58286
RBM7	0.349508	5.53536	1.76404	0.077752	0.368722	-5.25206
NME2	0.349459	3.25193	1.19249	0.233096	0.593627	-5.71259
ITPKC	0.34913	2.84453	1.09679	0.272758	0.637736	-5.7417
ABCB6	0.348765	1.18914	0.772868	0.439617	0.763268	-5.71054
ZNF787	0.348546	4.66984	1.51067	0.1309	0.468321	-5.51664
ULK1	0.348464	4.46085	1.46347	0.143366	0.483334	-5.55584
COMMD5	0.347998	4.59865	1.49746	0.134302	0.473787	-5.52935
YJEFN3	0.347933	1.68885	0.823641	0.410161	0.74767	-5.73227
KLHDC2	0.347764	5.47885	1.72605	0.0843666	0.383015	-5.3016
COL14A1	0.34705	2.31337	1.01755	0.308915	0.670893	-5.75846
PROCA1	0.346302	0.473619	0.622536	0.533603	0.816078	-5.62108
HPS3	0.346238	4.68023	1.55153	0.120803	0.454558	-5.48664
NADSYN1	0.346084	6.29515	1.86915	0.061628	0.330542	-5.12771
ANKRD33B	0.345962	4.7409	1.55476	0.120031	0.452906	-5.48442
ARFGAP2	0.345768	7.46716	2.04247	0.041128	0.271659	-4.87742
MYORG	0.345712	0.469731	0.650836	0.515166	0.8041	-5.6453
EHD1	0.345374	5.69675	1.74088	0.0817316	0.37839	-5.29089
RPL37	0.345233	10.8364	2.33779	0.0194159	0.178008	-4.36613
MUTYH	0.345073	3.69886	1.26567	0.205658	0.5648	-5.69262
SPNS1	0.344734	3.74519	1.25888	0.208099	0.566659	-5.69685
IQGAP2	0.344686	6.64773	1.96588	0.0493373	0.295812	-4.99604
BEST3	0.344263	-0.311815	0.576666	0.564177	0.830942	-5.58431
TRMT2A	0.344228	5.69433	1.71146	0.0870239	0.387218	-5.328
RHEBL1	0.344203	-0.55484	0.51038	0.609796	0.853536	-5.51191
MAFIP	0.343911	3.35598	1.21373	0.224878	0.586521	-5.71925
RSRP1	0.343798	7.56308	2.05052	0.0403369	0.268656	-4.87029
SGPL1	0.343625	5.62741	1.73927	0.0820146	0.379139	-5.2976
TINF2	0.343346	4.72002	1.52003	0.128531	0.463227	-5.52276
GMPPB	0.34331	4.31535	1.40132	0.161146	0.507028	-5.61631
TAB1	0.343149	4.41558	1.4212	0.155287	0.501214	-5.60253
DTX4	0.34313	3.52826	1.227	0.219849	0.580036	-5.71581
NUMA1	0.343097	8.07201	2.08492	0.0370994	0.258171	-4.81761
ATG4D	0.342636	3.64241	1.25057	0.211118	0.570435	-5.70655
RNF103	0.342554	4.40778	1.46844	0.142013	0.48155	-5.56806
VILL	0.342315	4.99224	1.53565	0.124653	0.458934	-5.51181
NFIX	0.342293	4.57072	1.48043	0.138786	0.478957	-5.5591
SEMA3G	0.342155	0.925515	0.656077	0.511788	0.802088	-5.65843
ALPK1	0.341974	4.16935	1.40868	0.158956	0.50446	-5.61479
ACSS2	0.341619	4.72494	1.50568	0.132178	0.470685	-5.53991
KLF12	0.341614	6.01763	1.84184	0.0655249	0.341267	-5.17619
EVL	0.341186	5.52058	1.67568	0.0938298	0.400764	-5.37617
PARP16	0.341061	4.33793	1.41522	0.157031	0.502455	-5.61264
RPL3	0.340835	11.0381	2.32189	0.0202568	0.183016	-4.40864
DDIT4	0.340789	2.1195	0.893231	0.371753	0.720928	-5.76881
ISYNA1	0.340713	5.0237	1.55218	0.120648	0.454529	-5.50129
RPLP0	0.340257	12.1417	2.43262	0.0150058	0.152875	-4.19333
ZNF181	0.339874	4.58917	1.48094	0.138651	0.478957	-5.5654
IP6K2	0.339378	6.59365	1.90244	0.0571393	0.318498	-5.10104
RGP1	0.339239	5.06729	1.57941	0.11427	0.443626	-5.47991
MTMR10	0.338827	1.52961	0.830787	0.406112	0.745272	-5.75879
CCDC107	0.338816	1.94994	0.856196	0.391908	0.734359	-5.76609
HOMEZ	0.338609	2.94867	1.10974	0.267136	0.632523	-5.76738
PARVG	0.338302	6.85177	1.92648	0.0540696	0.309888	-5.07048
BBS2	0.338123	4.27792	1.41164	0.158085	0.503547	-5.6234
ATP2B4	0.33763	6.45018	1.89127	0.0586139	0.323049	-5.12132
ASAH1	0.337579	7.28241	1.98884	0.046743	0.2883	-4.98201
TRAPPC12	0.337175	3.83051	1.27378	0.202766	0.560504	-5.71037
ZNF792	0.336935	5.47504	1.68584	0.0918548	0.397089	-5.37699
SP100	0.336895	5.0245	1.57074	0.116272	0.447155	-5.49472
CYBC1	0.336812	6.07862	1.78532	0.0742371	0.360484	-5.26136
C17orf67	0.336537	3.18436	1.13557	0.256161	0.618729	-5.76652
C9orf72	0.336488	3.24804	1.16543	0.243868	0.606469	-5.75759
HOMER3	0.335721	4.30731	1.36288	0.172949	0.525189	-5.66327
TMEM263	0.335555	6.67034	1.89878	0.0576188	0.320054	-5.1169
RNF44	0.335471	5.10312	1.55465	0.120057	0.452906	-5.51374
GPATCH3	0.33523	2.97336	1.0745	0.282622	0.644359	-5.78391
SAMD13	0.335223	2.67713	1.02021	0.307651	0.669974	-5.79054
FAM89B	0.335066	4.17911	1.34185	0.179671	0.536038	-5.67829
ZNF775	0.334932	1.71699	0.818798	0.412919	0.748384	-5.76545
STAR	0.334911	0.570384	0.624207	0.532505	0.815578	-5.65198
CASS4	0.334866	4.39744	1.41525	0.157023	0.502455	-5.62997
TEFM	0.334505	3.10268	1.1606	0.245831	0.608676	-5.76471
KLHL3	0.33439	1.10018	0.759483	0.44758	0.766776	-5.74251
SULT1B1	0.334282	0.908999	0.719065	0.472116	0.784045	-5.72126
HAAO	0.334218	1.40378	0.756486	0.449374	0.76876	-5.74152
ETHE1	0.334109	5.75582	1.68132	0.0927278	0.398701	-5.38996
PIGZ	0.334068	3.17613	1.1371	0.255519	0.61798	-5.77301
ZSCAN21	0.333893	3.0537	1.116	0.264446	0.630025	-5.77904
BLOC1S4	0.333856	3.67775	1.22918	0.219031	0.578967	-5.74065
IL2RG	0.333794	7.24421	1.96654	0.0492606	0.295737	-5.02571
PKD2	0.333735	4.79722	1.50437	0.132513	0.470811	-5.56317
PHC2	0.333247	5.34053	1.6059	0.108324	0.43307	-5.47107
PAN2	0.333246	6.27649	1.80479	0.0711343	0.354724	-5.24728
EFCAB11	0.333186	1.59696	0.796867	0.425545	0.755721	-5.76217
EIF3F	0.332873	8.57305	2.06824	0.0386405	0.263804	-4.87319
NKX6-1	0.332751	0.241287	0.59208	0.553809	0.826061	-5.62889
BLCAP	0.332676	5.12018	1.57574	0.115114	0.445161	-5.50197
CFAP47	0.332647	4.90551	1.5499	0.121193	0.45489	-5.52613
SYNJ2	0.332159	2.64919	1.02681	0.304532	0.665777	-5.7986
MAST3	0.331949	3.435	1.19111	0.233637	0.593979	-5.76138
RPL36	0.331787	9.53477	2.1307	0.0331359	0.243476	-4.77471
[truncated: 9,178 more rows]
