# Supplementary material for: Leukemic stem cells activate lineage inappropriate signalling pathways to promote their growth
Source: Nat Commun. 2024 Feb 14;15:1359. doi: 10.1038/s41467-024-45691-4 (PMC10867020; doi:10.1038/s41467-024-45691-4)
Supplement: Supplementary file 7 — Supplementary Data 4 [file 41467_2024_45691_MOESM7_ESM.xlsx]

## Sheet: PDX log normalised counts
Supplementary Data file 4: RNA fold changes following expression of dnFOS in PDX or healthy CD34+ cells
PDX					PBSCs
	EV log2 counts	dnFOS log2 counts	Log2 fold change			EV log2 counts	dnFOS log2 counts	Log2 fold change
MTRNR2L8	0.552001	5.42139	4.86939		H2AC19	-3.58629	0.0491828	3.63547
DMRTA1	-5.06271	-1.06991	3.9928		LST1	-2.36389	1.26149	3.62538
PCDHGA2	-5.06271	-1.173	3.88971		CTSW	-3.58629	-0.664513	2.92177
C15orf65	-5.06271	-1.28403	3.77868		TMEM50B	-3.58629	-0.664513	2.92177
GGTLC1	-5.06271	-1.40433	3.65838		AQP8	-3.58629	-0.916052	2.67023
HBB	-0.670391	2.88268	3.55307		FZD8	-2.84932	-0.664513	2.18481
FANK1	-5.06271	-1.53557	3.52714		SGSM1	-2.84932	-0.784807	2.06451
ANKRD18B	-5.06271	-1.53557	3.52714		RPP40	-2.84932	-0.916052	1.93327
ROM1	-3.47775	-0.255463	3.22228		ALDH8A1	-2.84932	-0.916052	1.93327
ANKRD1	-1.89278	1.31052	3.2033		DOK4	-2.36389	-0.450388	1.91351
SLC47A1	-3.47775	-0.570337	2.90741		LINGO3	-2.36389	-0.450388	1.91351
HLA-DRB1	2.4049	5.16948	2.76459		LY6E	-1.08379	0.800155	1.88394
OR5B21	-2.74078	-0.146529	2.59425		ADAM22	-1.71182	0.117896	1.82971
TENT5B	-3.47775	-0.883495	2.59425		FGFR2	-2.36389	-0.553482	1.81041
AZIN2	-3.47775	-1.06991	2.40784		LILRB5	-2.36389	-0.553482	1.81041
ASAH2B	-3.47775	-1.06991	2.40784		PPIL6	-2.36389	-0.553482	1.81041
LILRA2	-3.47775	-1.06991	2.40784		CYP4F3	-1.47081	0.24622	1.71703
LRRN3	-3.47775	-1.06991	2.40784		USP50	-2.36389	-0.664513	1.69938
FCN2	-2.74078	-0.3733	2.36748		CACNG8	-2.36389	-0.664513	1.69938
TOGARAM2	-2.74078	-0.436036	2.30474		CCDC150	-1.47081	0.183484	1.65429
PRDM6	-3.47775	-1.173	2.30474		ZNF497	-1.71182	-0.0989159	1.6129
TGFB2	-2.25535	0.00284854	2.2582		TLCD1	-2.36389	-0.784807	1.57909
TSHZ2	-1.89278	0.338898	2.23168		CXCL13	-1.08379	0.47299	1.55678
KCND3	-3.47775	-1.28403	2.19371		PCOLCE2	-1.71182	-0.179086	1.53273
H4C15	-3.47775	-1.28403	2.19371		FOXO3B	-1.26436	0.24622	1.51058
SCUBE2	-3.47775	-1.28403	2.19371		MEIS3	-2.36389	-0.916052	1.44784
AMPH	-1.60328	0.579906	2.18318		ASS1	-2.36389	-0.916052	1.44784
CD1A	-2.74078	-0.570337	2.17044		SIAH3	-2.00132	-0.553482	1.44784
CD1E	-2.74078	-0.642487	2.09829		ZNF485	-0.923322	0.524521	1.44784
ADAMTSL5	-3.47775	-1.40433	2.07342		PPP1R36	-1.71182	-0.263975	1.44784
MALL	-3.47775	-1.40433	2.07342		CACNA2D3	-0.647687	0.75772	1.40541
CCDC148	-3.47775	-1.40433	2.07342		SYCE1L	-1.71182	-0.354173	1.35764
CLDN1	-3.47775	-1.40433	2.07342		UBASH3A	-1.71182	-0.354173	1.35764
PCDHGA3	-3.47775	-1.40433	2.07342		IGFBP6	-2.00132	-0.664513	1.33681
IGFN1	-3.47775	-1.40433	2.07342		ARHGAP11A	-2.00132	-0.664513	1.33681
NR2F1	-2.25535	-0.199968	2.05539		TAFA4	-1.26436	0.0491828	1.31354
CCDC184	-2.74078	-0.718435	2.02234		CLEC3B	-1.47081	-0.179086	1.29172
ADTRP	-2.25535	-0.313179	1.94217		TLR9	-1.47081	-0.179086	1.29172
CFAP206	-2.74078	-0.798606	1.94217		PROB1	-1.47081	-0.179086	1.29172
MYRFL	-3.47775	-1.53557	1.94217		FXYD7	-1.08379	0.183484	1.26727
GPR18	-3.47775	-1.53557	1.94217		TMEM132A	-1.71182	-0.450388	1.26143
SULT2B1	-3.47775	-1.53557	1.94217		CDK5R1	-1.71182	-0.450388	1.26143
FER1L6	-3.47775	-1.53557	1.94217		RGS17	-0.923322	0.306341	1.22966
ECEL1	-3.47775	-1.53557	1.94217		TRIM63	-2.00132	-0.784807	1.21652
PABPC3	0.294844	2.19623	1.90139		CCDC153	-2.00132	-0.784807	1.21652
HOXA3	-2.25535	-0.3733	1.88205		DDN	-2.00132	-0.784807	1.21652
CEP112	-1.60328	0.261936	1.86521		HYPK	-2.00132	-0.784807	1.21652
DIRAS3	-2.74078	-0.883495	1.85729		AURKC	-2.00132	-0.784807	1.21652
ZMAT4	-1.60328	0.221858	1.82514		CDIP1	-0.416362	0.800155	1.21652
CNGA1	-0.975246	0.813578	1.78882		CLDN10	-1.47081	-0.263975	1.20683
CALCRL	-2.74078	-0.973692	1.76709		ZNF853	-0.527393	0.668911	1.1963
MIPOL1	-2.25535	-0.501624	1.75373		MMP15	-0.416362	0.75772	1.17408
PRSS35	-2.25535	-0.501624	1.75373		CCDC24	-0.647687	0.524521	1.17221
LTK	-2.74078	-1.06991	1.67087		SCG3	-1.26436	-0.0989159	1.16544
COL21A1	-2.74078	-1.06991	1.67087		HMGA2	-1.71182	-0.553482	1.15834
LMCD1	0.146745	1.79321	1.64647		RGL4	-1.71182	-0.553482	1.15834
STEAP4	-2.25535	-0.642487	1.61287		PCDHGC3	-1.71182	-0.553482	1.15834
MARK1	-2.74078	-1.173	1.56778		NEK10	-1.08379	0.0491828	1.13297
MYLK3	-2.74078	-1.173	1.56778		LILRA5	1.64893	2.77378	1.12485
SPAG4	-2.74078	-1.173	1.56778		PARD6G	-1.47081	-0.354173	1.11664
HES1	-2.74078	-1.173	1.56778		SYCP2	-1.47081	-0.354173	1.11664
ZIC1	-2.74078	-1.173	1.56778		MAGI3	-0.313268	0.800155	1.11342
NR4A3	-1.60328	-0.0452457	1.55803		SLC22A10	-2.00132	-0.916052	1.08527
HOXA13	-1.60328	-0.0452457	1.55803		MAMDC2	-2.00132	-0.916052	1.08527
PNMA8A	-0.814781	0.730323	1.5451		CDON	-1.71182	-0.664513	1.0473
MYO1A	-1.89278	-0.3733	1.51948		AP3B2	-1.71182	-0.664513	1.0473
HOXA5	-1.89278	-0.3733	1.51948		ZNF793	-1.71182	-0.664513	1.0473
DLX1	-1.60328	-0.0949988	1.50828		CD200	-1.71182	-0.664513	1.0473
MARVELD3	-0.539146	0.966929	1.50608		BAMBI	-0.416362	0.622368	1.03873
ANKRD35	-0.814781	0.672024	1.4868		SHC2	-0.416362	0.622368	1.03873
GLRB	-0.418852	1.0608	1.47965		GFRA2	-0.0419663	0.995412	1.03738
CDC42EP2	0.0665746	1.52332	1.45675		SNORC	-0.778932	0.24622	1.02515
CACHD1	-0.670391	0.786357	1.45675		FCRLA	-1.47081	-0.450388	1.02042
CELA1	-1.36227	0.094479	1.45675		PRSS23	-1.47081	-0.450388	1.02042
CLDN11	-1.36227	0.094479	1.45675		FZD4	-1.47081	-0.450388	1.02042
PNMA3	-2.25535	-0.798606	1.45675		MMP16	-1.47081	-0.450388	1.02042
PRSS27	-2.74078	-1.28403	1.45675		RAP1GAP	-0.217053	0.800155	1.01721
VXN	-2.74078	-1.28403	1.45675		NRG4	-0.217053	0.800155	1.01721
CCN4	0.0665746	1.48996	1.42339		DPYSL5	-1.26436	-0.263975	1.00038
CA13	-1.36227	0.0493911	1.41166		ANKHD1-EIF4EBP3	0.0382041	1.03148	0.993277
DKK1	-0.0183143	1.38499	1.40331		FAM167A	0.711394	1.70286	0.991464
SPATA1	-1.89278	-0.501624	1.39116		EBI3	-0.416362	0.574274	0.990636
INSYN2B	-1.89278	-0.501624	1.39116		CDC42EP2	-1.08379	-0.0989159	0.984871
DCAF4L1	-2.25535	-0.883495	1.37186		ZNF30	0.186303	1.16736	0.981061
HAS1	-0.814781	0.547845	1.36263		LGI2	-0.217053	0.75772	0.974773
OSCP1	-0.975246	0.375892	1.35114		DMC1	-0.923322	0.0491828	0.972505
JAM2	-2.74078	-1.40433	1.33645		NPR2	-0.923322	0.0491828	0.972505
RETREG1	-2.74078	-1.40433	1.33645		ZNF287	-0.778932	0.183484	0.962416
LYPD6B	-2.74078	-1.40433	1.33645		MMP8	0.89484	1.8515	0.956662
RSPH1	-2.74078	-1.40433	1.33645		ZSCAN18	1.01858	1.96776	0.94918
CLEC3B	-1.89278	-0.570337	1.32245		TEK	-0.313268	0.622368	0.935636
PRR22	-1.36227	-0.0452457	1.31702		TAX1BP3	-0.217053	0.713999	0.931052
JHY	-0.670391	0.641967	1.31236		TTC21A	0.556671	1.48605	0.929375
SYT14	-1.15582	0.1382	1.29402		SHANK2	-1.71182	-0.784807	0.92701
PSD	-1.60328	-0.313179	1.2901		CHRM4	-1.47081	-0.553482	0.917328
ZNF829	-1.60328	-0.313179	1.2901		RPS9	-1.47081	-0.553482	0.917328
SEMA3G	-1.60328	-0.313179	1.2901		RUNDC3A	-1.26436	-0.354173	0.910186
ADAM33	-1.60328	-0.313179	1.2901		IL12RB2	-1.08379	-0.179086	0.9047
ITK	-2.25535	-0.973692	1.28166		EVPL	2.6553	3.55891	0.90361
PTN	-0.108512	1.14893	1.25744		LHFPL6	-0.923322	-0.022967	0.900355
NEXMIF	-0.108512	1.14893	1.25744		GPC6	-0.923322	-0.022967	0.900355
CPZ	0.146745	1.38499	1.23825		PYHIN1	-0.778932	0.117896	0.896827
INTU	-0.975246	0.261936	1.23718		SLC24A4	-0.647687	0.24622	0.893907
NACAD	-0.814781	0.411961	1.22674		SV2B	0.711394	1.58645	0.875055
RFTN2	-0.539146	0.672024	1.21117		ABCB5	0.759488	1.63415	0.874657
RNF182	-0.418852	0.786357	1.20521		NPDC1	0.851119	1.70286	0.85174
HSD17B6	-2.74078	-1.53557	1.20521		ZNF730	0.443461	1.29154	0.848083
CEACAM16	-2.74078	-1.53557	1.20521		YY2	0.114153	0.958417	0.844264
GDF7	-2.74078	-1.53557	1.20521		FST	0.0382041	0.881455	0.843251
SERHL2	-2.74078	-1.53557	1.20521		ILDR2	-0.217053	0.622368	0.839421
TSPAN12	-2.74078	-1.53557	1.20521		HRK	-0.313268	0.524521	0.837789
PTPRQ	-2.74078	-1.53557	1.20521		AUNIP	-0.647687	0.183484	0.831171
CHDH	-2.25535	-1.06991	1.18545		PPP1R1A	-0.647687	0.183484	0.831171
HLA-DQB1	-2.25535	-1.06991	1.18545		RHBDL3	-0.647687	0.183484	0.831171
FAM110B	-2.25535	-1.06991	1.18545		PARP2	3.56684	4.39726	0.83042
ADCYAP1R1	-2.25535	-1.06991	1.18545		AVIL	-0.923322	-0.0989159	0.824406
ADRB3	-1.89278	-0.718435	1.17435		KLHL41	-0.923322	-0.0989159	0.824406
ECSCR	-1.89278	-0.718435	1.17435		MDC1	-0.923322	-0.0989159	0.824406
BHMT2	-1.60328	-0.436036	1.16724		MPP3	-1.08379	-0.263975	0.819811
LYPD6	-1.36227	-0.199968	1.1623		PCDHGA10	-1.08379	-0.263975	0.819811
PPP1R3G	-0.670391	0.481502	1.15189		TAS2R3	-1.08379	-0.263975	0.819811
CSMD2	0.552001	1.69416	1.14216		PNPLA1	-1.26436	-0.450388	0.81397
PTGES	0.609717	1.75159	1.14187		UFSP1	-1.26436	-0.450388	0.81397
GDF5	0.819935	1.94863	1.12869		NUDT7	0.186303	0.995412	0.809109
ETNK2	-1.36227	-0.255463	1.10681		LAMA1	-1.47081	-0.664513	0.806297
ASPRV1	-1.36227	-0.255463	1.10681		TAS2R5	-1.47081	-0.664513	0.806297
AKR1B10	-1.36227	-0.255463	1.10681		C17orf97	0.0382041	0.841378	0.803174
CAPS	-0.108512	0.990974	1.09949		IRX6	-1.71182	-0.916052	0.795766
C17orf100	-1.89278	-0.798606	1.09418		ZNF878	-1.71182	-0.916052	0.795766
HOXC4	-1.89278	-0.798606	1.09418		FAM209A	-1.71182	-0.916052	0.795766
ZC3H11B	-2.25535	-1.173	1.08235		AGBL3	-1.71182	-0.916052	0.795766
MS4A6E	-2.25535	-1.173	1.08235		BEX2	-1.71182	-0.916052	0.795766
KIRREL2	-2.25535	-1.173	1.08235		CDC45	-0.313268	0.47299	0.786259
MGAT3	-2.25535	-1.173	1.08235		RGPD3	0.320604	1.10102	0.780418
SYN2	-2.25535	-1.173	1.08235		GNG11	-0.416362	0.364056	0.780418
ACP5	2.51472	3.58978	1.07506		PABPC3	-0.527393	0.24622	0.773613
PAMR1	1.04582	2.11103	1.06521		ADSS1	-0.527393	0.24622	0.773613
ABCA8	0.146745	1.21166	1.06492		SORCS2	-0.527393	0.24622	0.773613
CHI3L1	3.34243	4.40638	1.06395		PAWR	1.01858	1.78966	0.771088
SLC35G2	0.0665746	1.12739	1.06082		IL2RB	0.114153	0.881455	0.767302
FOLR3	-1.15582	-0.0949988	1.06082		TCAF2	0.114153	0.881455	0.767302
GDPD3	-1.15582	-0.0949988	1.06082		PRKG2	1.23814	2.00451	0.766372
CCN2	4.064	5.12128	1.05728		LUM	-0.647687	0.117896	0.765583
MT1X	0.294844	1.34824	1.05339		MOCOS	-0.647687	0.117896	0.765583
DISP2	-1.36227	-0.313179	1.04909		FAM131B	0.0382041	0.800155	0.761951
NRG2	-1.36227	-0.313179	1.04909		NRXN2	2.3286	3.08824	0.759639
CD22	-0.204727	0.840296	1.04502		AUTS2	0.851119	1.61049	0.759375
C11orf96	-0.0183143	1.01463	1.03294		HP	-0.778932	-0.022967	0.755965
HORMAD1	-1.60328	-0.570337	1.03294		CHST8	-0.778932	-0.022967	0.755965
HSF4	-1.60328	-0.570337	1.03294		ZBTB9	-0.778932	-0.022967	0.755965
CLCN2	-0.418852	0.61127	1.03012		PRKN	-0.778932	-0.022967	0.755965
ANK3	0.146745	1.17014	1.0234		RTN1	1.23814	1.98625	0.74811
RASA4	1.92598	2.93939	1.01341		ANKRD63	-0.923322	-0.179086	0.744236
SULT1A2	0.429145	1.43843	1.00929		SEZ6L2	1.86217	2.60452	0.742346
FBXO27	-0.670391	0.338898	1.00929		FBN2	0.61011	1.34984	0.739732
GASK1A	-1.15582	-0.146529	1.00929		SMIM24	0.851119	1.58645	0.73533
VASH2	-1.89278	-0.883495	1.00929		HCN2	0.556671	1.29154	0.734872
CCDC74B	-1.89278	-0.883495	1.00929		OR2W3	-0.313268	0.419551	0.73282
DND1	-1.89278	-0.883495	1.00929		SLC29A2	-0.313268	0.419551	0.73282
FAM166B	-1.89278	-0.883495	1.00929		C11orf1	1.05757	1.78966	0.732093
COL11A1	0.363556	1.34824	0.984679		SDCCAG8	0.806031	1.53712	0.73109
SCARF2	1.31233	2.29611	0.983782		GALNT4	0.501176	1.23079	0.729614
DMD	-0.307821	0.672024	0.979845		AMOT	0.114153	0.841378	0.727225
TGFBR3L	-0.975246	0.00284854	0.978094		HIC1	3.13709	3.86406	0.726969
BCAS4	-0.975246	0.00284854	0.978094		USP2	0.443461	1.16736	0.723904
LCAT	-0.108512	0.866527	0.975039		H4C11	1.51525	2.23853	0.723274
HYAL1	-2.25535	-1.28403	0.971321		LIN7B	-0.416362	0.306341	0.722702
SV2C	-2.25535	-1.28403	0.971321		LTF	2.74164	3.46312	0.72148
CNTNAP3B	-2.25535	-1.28403	0.971321		BOLA1	0.38334	1.10102	0.717682
GJB2	-1.60328	-0.642487	0.96079		TUBB4A	0.38334	1.10102	0.717682
DMTN	-1.60328	-0.642487	0.96079		IL17D	-1.26436	-0.553482	0.710877
KCNT2	-1.60328	-0.642487	0.96079		MFAP4	-1.26436	-0.553482	0.710877
HOXD8	-1.60328	-0.642487	0.96079		CILP2	-1.26436	-0.553482	0.710877
ULBP2	-1.15582	-0.199968	0.95585		LURAP1L	-1.26436	-0.553482	0.710877
PDE1C	1.62379	2.57594	0.952145		LTBP2	1.48696	2.19148	0.704514
STC2	2.8621	3.80851	0.946409		CHMP3	-0.126855	0.574274	0.701129
BDKRB2	0.665212	1.60349	0.938281		ADGRA2	0.501176	1.19943	0.698249
PCSK5	-0.418852	0.515055	0.933907		GCNA	-0.647687	0.0491828	0.69687
IFNE	-1.36227	-0.436036	0.926233		PLPPR3	1.05757	1.74691	0.689344
BMP6	0.665212	1.58781	0.922599		RP9	1.05757	1.74691	0.689344
ADM2	-0.108512	0.813578	0.92209		SAMD10	0.661641	1.34984	0.688202
C12orf42	-1.89278	-0.973692	0.919091		CXCL12	-1.47081	-0.784807	0.686002
RNF112	-0.0183143	0.89229	0.910604		LRRC49	-1.47081	-0.784807	0.686002
KCNE4	-0.0183143	0.89229	0.910604		ATP1A3	-1.47081	-0.784807	0.686002
CHST6	1.08704	1.99692	0.909885		MYCN	-1.47081	-0.784807	0.686002
TNFRSF11B	0.363556	1.27178	0.908227		ADTRP	-1.47081	-0.784807	0.686002
CAMK2N1	-0.204727	0.701468	0.906195		PSCA	-1.47081	-0.784807	0.686002
FZD4	1.12712	2.03211	0.904997		MST1	-0.778932	-0.0989159	0.680016
CCDC163	-1.15582	-0.255463	0.900354		CD1E	2.29636	2.9724	0.676045
SCRG1	-1.15582	-0.255463	0.900354		RFX8	0.0382041	0.713999	0.675795
PRSS12	1.08704	1.985	0.897962		FANCB	1.23814	1.9108	0.672658
C19orf81	-0.670391	0.221858	0.892249		S100A13	-0.416362	0.24622	0.662581
LOXL4	2.26821	3.15692	0.888711		GOLGA8A	-0.416362	0.24622	0.662581
CPT1C	0.718651	1.60349	0.884841		ZG16B	0.186303	0.841378	0.655075
PPP1R13B	-0.0183143	0.866527	0.884841		ZNF677	-0.126855	0.524521	0.651376
GPRC5B	-0.0183143	0.866527	0.884841		ANKEF1	-0.126855	0.524521	0.651376
CCDC13	-1.60328	-0.718435	0.884841		PXMP2	1.09554	1.74691	0.651376
IL13RA2	-1.60328	-0.718435	0.884841		NPIPB4	0.759488	1.40588	0.646388
GRB14	-1.60328	-0.718435	0.884841		CMSS1	0.759488	1.40588	0.646388
C1QB	1.65154	2.53564	0.884099		GRIK4	0.114153	0.75772	0.643567
RNF150	-0.975246	-0.0949988	0.880247		CCDC121	0.556671	1.19943	0.642754
LYRM9	-0.204727	0.672024	0.876751		TMIGD3	1.01858	1.65742	0.63884
TSPAN6	0.49188	1.36673	0.874852		FRMPD1	-0.217053	0.419551	0.636604
GAP43	0.49188	1.36673	0.874852		ENTHD1	-1.08379	-0.450388	0.633398
BVES	1.12712	1.99692	0.869808		ANKRD31	-1.08379	-0.450388	0.633398
CX3CR1	0.552001	1.42084	0.868838		RXRB	-1.08379	-0.450388	0.633398
LRIG1	1.56665	2.43405	0.867407		BEND4	1.83998	2.46642	0.62644
GNGT2	-0.418852	0.447151	0.866003		GUCY2D	-0.647687	-0.022967	0.62472
TRPC1	0.429145	1.29128	0.862135		FBXO36	-0.647687	-0.022967	0.62472
HOXC8	-1.36227	-0.501624	0.860645		H1-1	-0.647687	-0.022967	0.62472
ROR2	0.718651	1.57196	0.853306		CX3CR1	1.39861	2.02255	0.623941
KLHL3	-0.670391	0.180636	0.851027		SLC12A5	0.443461	1.06667	0.62321
GLYATL1	-2.25535	-1.40433	0.851027		C14orf28	1.81744	2.43982	0.622388
IGSF1	-0.204727	0.641967	0.846694		LANCL3	1.57022	2.19148	0.621259
RECK	2.21342	3.05795	0.844537		ZKSCAN7	-0.313268	0.306341	0.619609
ALPL	2.01411	2.85675	0.842639		JCHAIN	-0.313268	0.306341	0.619609
APLP1	0.429145	1.27178	0.842639		ZDHHC1	1.543	2.15924	0.61624
RTN1	0.222694	1.0608	0.838102		CLIC6	-0.0419663	0.574274	0.61624
C1R	3.18996	4.02485	0.834895		C1orf127	0.186303	0.800155	0.613853
VNN2	1.5372	2.37132	0.834115		TUBGCP5	0.186303	0.800155	0.613853
IQCN	-0.975246	-0.146529	0.828717		SLC16A14	0.38334	0.995412	0.612072
SLC22A17	1.20408	2.03211	0.828035		SEPTIN1	0.711394	1.32099	0.609594
ARHGEF25	0.363556	1.19105	0.827496		JAM3	0.851119	1.45982	0.608697
TTBK1	0.363556	1.19105	0.827496		ZNF57	1.09554	1.70286	0.607321
KCNK13	0.0665746	0.89229	0.825716		ZNF257	0.114153	0.713999	0.599846
FGF2	2.54462	3.36903	0.824406		EXOC3L2	0.320604	0.920449	0.599846
SH3D19	3.22731	4.05082	0.823511		SNED1	-0.416362	0.183484	0.599846
USP6	-1.89278	-1.06991	0.822876		RIMBP3	-0.416362	0.183484	0.599846
LYPD5	-1.89278	-1.06991	0.822876		GRIP2	-0.778932	-0.179086	0.599846
UROC1	-1.89278	-1.06991	0.822876		NPHP3	0.114153	0.713999	0.599846
TDRD12	-1.89278	-1.06991	0.822876		HTRA1	-1.26436	-0.664513	0.599846
GSTM1	0.49188	1.31052	0.818636		MMP12	0.661641	1.26149	0.599846
IL12RB2	-0.814781	0.00284854	0.817629		ALPK3	-1.26436	-0.664513	0.599846
FSD1	0.294844	1.10553	0.810691		DUSP14	-1.26436	-0.664513	0.599846
COL18A1	0.914571	1.72316	0.808591		ARHGAP23	-1.26436	-0.664513	0.599846
KCNK3	-0.0183143	0.786357	0.804671		IL1A	-1.26436	-0.664513	0.599846
CCL20	-1.60328	-0.798606	0.804671		DUSP2	0.61011	1.19943	0.589315
P2RX6	-1.60328	-0.798606	0.804671		ZNF324B	1.57022	2.15924	0.589019
DLX5	-1.60328	-0.798606	0.804671		PGAP1	1.9683	2.55582	0.587515
BTBD11	-0.539146	0.261936	0.801082		LRGUK	0.255015	0.841378	0.586362
CATSPERG	0.0665746	0.866527	0.799952		H4C13	3.24238	3.82862	0.586243
SLC2A8	1.12712	1.92386	0.796744		TNFSF14	0.0382041	0.622368	0.584164
DENND2C	-0.418852	0.375892	0.794744		DEFA3	0.0382041	0.622368	0.584164
MYO19	-1.36227	-0.570337	0.791932		SLC30A2	1.81744	2.39899	0.581555
FUT1	-1.36227	-0.570337	0.791932		ZNF419	2.34445	2.92525	0.5808
TFAP2A	-1.36227	-0.570337	0.791932		NPEPL1	0.711394	1.29154	0.58015
FOXL1	-1.36227	-0.570337	0.791932		EPB41L5	1.1686	1.74691	0.578313
NHS	1.65154	2.4428	0.791262		PAX5	-0.527393	0.0491828	0.576576
COL1A1	8.57199	9.35827	0.786283		SAGE1	-0.527393	0.0491828	0.576576
ADCK5	1.78278	2.56797	0.785185		ZNF595	1.42866	2.00451	0.57585
LTBP3	3.07172	3.85511	0.783392		ANXA2R	0.38334	0.958417	0.575078
PRR19	-1.15582	-0.3733	0.782518		BEST1	4.03577	4.609	0.573238
CDKL4	-1.15582	-0.3733	0.782518		COL5A1	0.186303	0.75772	0.571417
C1GALT1C1L	-1.15582	-0.3733	0.782518		PTGFR	-0.923322	-0.354173	0.569149
ADCY4	0.868029	1.64954	0.781511		GPR176	-0.923322	-0.354173	0.569149
OLFM1	0.868029	1.64954	0.781511		TMEM232	-0.923322	-0.354173	0.569149
GPR39	-0.108512	0.672024	0.780536		DPYS	-0.923322	-0.354173	0.569149
COL12A1	5.61589	6.39376	0.777866		USP51	2.4508	3.01806	0.567258
ELOVL4	0.552001	1.3295	0.777498		KLF1	0.501176	1.06667	0.565494
BMPER	0.552001	1.3295	0.777498		INTU	0.759488	1.32099	0.561499
TSPAN32	-0.975246	-0.199968	0.775277		ACOT4	1.27169	1.83118	0.559488
PRPH2	-0.975246	-0.199968	0.775277		PROX1	0.978498	1.53712	0.558623
LYNX1	1.41302	2.18585	0.772828		APOO	1.42866	1.98625	0.557588
ZMYND15	0.146745	0.917601	0.770856		PIEZO2	0.851119	1.40588	0.554758
CRLF1	-0.814781	-0.0452457	0.769535		PPM1J	-1.47081	-0.916052	0.554758
HOXA7	-0.814781	-0.0452457	0.769535		OSBP2	-1.47081	-0.916052	0.554758
THBS1	7.39749	8.1628	0.765311		BCAP29	0.114153	0.668911	0.554758
TPBG	2.13696	2.90183	0.76487		MPPED2	2.17748	2.73055	0.553071
SCX	-0.670391	0.094479	0.76487		CARMIL3	0.443461	0.995412	0.551951
FOXD1	1.78278	2.54379	0.761005		USP53	3.37178	3.92285	0.551069
CDA	-0.539146	0.221858	0.761005		ABCB9	0.711394	1.26149	0.550093
LBX2	-0.307821	0.447151	0.754972		CD1A	-0.647687	-0.0989159	0.548771
EPHA4	-0.307821	0.447151	0.754972		ZNF215	-0.647687	-0.0989159	0.548771
WFS1	1.70548	2.46013	0.754653		PRR15	-0.647687	-0.0989159	0.548771
ARL4D	0.770182	1.52332	0.753141		RAG1	1.13253	1.68032	0.547784
TMEM217	-0.204727	0.547845	0.752572		UNC5B	2.27996	2.82606	0.546095
SLC22A23	2.45299	3.19364	0.740653		MED9	3.05275	3.59551	0.54276
FN1	11.5096	12.2496	0.739993		CYB5RL	2.77712	3.31734	0.540222
HOXB2	0.770182	1.50674	0.736558		ZNF433	-0.416362	0.117896	0.534257
SULF2	1.80766	2.54379	0.73613		SATB2	0.501176	1.03148	0.530305
ITGA11	3.19939	3.93475	0.735362		RYR2	-1.08379	-0.553482	0.530305
EBF1	1.94852	2.67574	0.727219		GHRL	-1.08379	-0.553482	0.530305
NPR2	1.65154	2.37132	0.719782		KY	-1.08379	-0.553482	0.530305
NDN	1.50715	2.22693	0.719782		LRRC4	-1.08379	-0.553482	0.530305
DOK4	1.31233	2.03211	0.719782		PNPLA7	3.37178	3.89865	0.526863
CDKN2D	0.294844	1.01463	0.719782		RETN	-0.217053	0.306341	0.523394
ZNF229	-0.0183143	0.701468	0.719782		RTKN2	0.320604	0.841378	0.520774
RASL10A	-0.0183143	0.701468	0.719782		CDH17	0.320604	0.841378	0.520774
MAPK8IP1	-0.204727	0.515055	0.719782		PECR	2.64253	3.16331	0.520774
CPXM2	-0.670391	0.0493911	0.719782		ST8SIA1	1.01858	1.53712	0.518546
SHROOM3	-0.670391	0.0493911	0.719782		GLIS3	1.01858	1.53712	0.518546
F3	-0.814781	-0.0949988	0.719782		RIDA	1.27169	1.78966	0.517969
COBLL1	-0.814781	-0.0949988	0.719782		ZNF14	2.36013	2.87651	0.516374
RNF208	-0.814781	-0.0949988	0.719782		CXCR5	-0.778932	-0.263975	0.514957
F2RL3	-0.814781	-0.0949988	0.719782		TRPT1	0.806031	1.32099	0.514957
PRDM16	-0.975246	-0.255463	0.719782		CADM2	0.806031	1.32099	0.514957
PEG10	-1.15582	-0.436036	0.719782		PLCD3	1.86217	2.37111	0.508937
LRRC7	-1.36227	-0.642487	0.719782		ASAP2	2.04792	2.55582	0.507898
C12orf56	-1.36227	-0.642487	0.719782		MBLAC2	2.46538	2.9724	0.507026
SDR42E1	-1.36227	-0.642487	0.719782		DUOX2	-0.527393	-0.022967	0.504426
PLXDC1	-1.36227	-0.642487	0.719782		ZNF221	2.15967	2.66317	0.503507
TSSK6	-1.36227	-0.642487	0.719782		TMEM97	2.4508	2.95373	0.502923
TREML1	-1.36227	-0.642487	0.719782		A4GALT	0.255015	0.75772	0.502705
OTOGL	-1.36227	-0.642487	0.719782		F2RL1	0.255015	0.75772	0.502705
SLC22A18AS	-1.60328	-0.883495	0.719782		AKT3	1.13253	1.63415	0.501614
PEX5L	-1.60328	-0.883495	0.719782		LPAR2	2.22963	2.73055	0.50092
LRRIQ3	-1.89278	-1.173	0.719782		HIVEP3	3.15518	3.65453	0.499347
OLFM2	-1.89278	-1.173	0.719782		SMIM1	0.38334	0.881455	0.498116
CCN5	-1.89278	-1.173	0.719782		FBXW9	0.38334	0.881455	0.498116
MCHR1	-1.89278	-1.173	0.719782		AEBP1	0.38334	0.881455	0.498116
ARFGEF3	-1.89278	-1.173	0.719782		LRRC4B	1.543	2.04036	0.497363
SSC4D	-1.89278	-1.173	0.719782		FAM72B	-0.313268	0.183484	0.496752
ATAD3C	-2.25535	-1.53557	0.719782		SKIDA1	-0.313268	0.183484	0.496752
KCNA5	-2.25535	-1.53557	0.719782		ARHGAP42	-0.313268	0.183484	0.496752
STYK1	-2.25535	-1.53557	0.719782		MAP3K21	1.01858	1.51181	0.493234
IQCD	-2.25535	-1.53557	0.719782		BCL7A	2.76539	3.25768	0.492296
GNAL	-2.25535	-1.53557	0.719782		PDK4	2.15967	2.65163	0.491965
NAPSA	-2.25535	-1.53557	0.719782		KIF21A	0.61011	1.10102	0.490911
OLIG1	-2.25535	-1.53557	0.719782		ZC3H11B	-0.126855	0.364056	0.490911
TLR9	-2.25535	-1.53557	0.719782		SLC35D3	-0.126855	0.364056	0.490911
RNF212	-2.25535	-1.53557	0.719782		CHST10	2.02842	2.51818	0.489756
TIGD4	-2.25535	-1.53557	0.719782		MPO	7.676	8.16521	0.489206
SLC35G5	-2.25535	-1.53557	0.719782		NOTCH3	2.90021	3.3886	0.488385
CLEC6A	-2.25535	-1.53557	0.719782		GNG12	1.83998	2.32826	0.488277
MRGPRF	2.64465	3.35982	0.715173		ITPK1	0.0382041	0.524521	0.486317
C2orf76	1.12712	1.83366	0.706546		GXYLT2	0.0382041	0.524521	0.486317
SRPX	3.29044	3.99544	0.705		ABCB1	2.74164	3.22691	0.485266
SASH1	2.45299	3.15692	0.703928		ATPSCKMT	2.4508	2.9348	0.484002
CTU1	2.4049	3.10828	0.703388		MCOLN2	2.31257	2.79492	0.482352
SVEP1	0.665212	1.36673	0.70152		FRMD6	1.543	2.02255	0.479551
LAMA4	3.65497	4.35636	0.701389		JCAD	-1.26436	-0.784807	0.479551
SEMA4F	2.23191	2.9332	0.701286		CFAP58	-1.26436	-0.784807	0.479551
SMPDL3A	1.41302	2.11103	0.698005		GPR55	-1.26436	-0.784807	0.479551
RAB39B	0.222694	0.917601	0.694907		TSLP	-1.26436	-0.784807	0.479551
ITGA8	0.222694	0.917601	0.694907		CCNB3	-1.26436	-0.784807	0.479551
ADAMTS12	1.08704	1.77947	0.692432		MAPK12	3.60683	4.08609	0.479266
PRRX2	-0.108512	0.579906	0.688418		SKA3	1.94769	2.42634	0.478649
IL6	1.87981	2.56797	0.68816		SLAMF6	2.29636	2.77378	0.477424
PPL	0.868029	1.55593	0.687898		TMEM86B	0.443461	0.920449	0.476989
GUCY1A2	-0.204727	0.481502	0.68623		HS3ST3B1	2.95287	3.42972	0.476851
FLT3LG	-0.204727	0.481502	0.68623		ZNF501	1.20379	1.68032	0.476525
GRIN3B	0.718651	1.40303	0.684377		MMP9	8.26012	8.73474	0.474626
MCAM	2.03532	2.71957	0.684246		PAQR6	-0.923322	-0.450388	0.472934
CDIN1	1.27714	1.96085	0.683713		ARHGAP20	-0.923322	-0.450388	0.472934
SSTR2	-0.307821	0.375892	0.683713		CETP	-0.923322	-0.450388	0.472934
COL5A1	5.56938	6.25233	0.682953		HAS3	-0.923322	-0.450388	0.472934
TBX15	1.24107	1.92386	0.682788		TEX14	-0.923322	-0.450388	0.472934
KLHL41	-0.539146	0.1382	0.677347		AK8	-0.923322	-0.450388	0.472934
MAN1C1	1.70548	2.38045	0.674974		CDCA3	0.661641	1.13457	0.472934
LEKR1	-0.670391	0.00284854	0.67324		ITGA9	3.91886	4.39034	0.471472
AK8	-0.670391	0.00284854	0.67324		ANTXR1	0.759488	1.23079	0.471302
HOXC11	-0.670391	0.00284854	0.67324		HMGB3	2.69294	3.16331	0.470369
COL6A3	8.93438	9.60675	0.672366		BOLA3	0.851119	1.32099	0.469869
EYA2	0.222694	0.89229	0.669596		RHAG	1.62317	2.09251	0.469344
SYNM	1.20408	1.87301	0.668933		TSPOAP1	3.10952	3.57733	0.467806
IQCH	-0.814781	-0.146529	0.668252		REC8	2.3286	2.79492	0.466322
PBX4	-0.814781	-0.146529	0.668252		CLEC17A	2.39099	2.85654	0.465545
RAMP1	-0.814781	-0.146529	0.668252		NLE1	1.1686	1.63415	0.465545
CAP2	1.16611	1.83366	0.667552		ABHD14A	1.98862	2.45318	0.46456
CACNA2D1	2.72519	3.39178	0.666589		S100A12	-0.217053	0.24622	0.463273
LGALSL	1.12712	1.79321	0.666094		PTPRH	-0.217053	0.24622	0.463273
SOBP	0.665212	1.3295	0.664287		CCDC157	-0.217053	0.24622	0.463273
PAPPA	2.52975	3.19364	0.663896		CELSR3	-0.217053	0.24622	0.463273
COL6A2	8.13005	8.79273	0.662683		C4orf36	-0.217053	0.24622	0.463273
HOXC10	2.09716	2.75511	0.657943		RAB3C	-0.217053	0.24622	0.463273
PERP	3.07172	3.72854	0.656818		PBK	-0.217053	0.24622	0.463273
CCN1	4.62204	5.27852	0.656475		COBLL1	4.1439	4.60602	0.462116
NFIB	1.65154	2.30573	0.654194		ZNF724	2.31257	2.77378	0.461213
RPGRIP1	-1.15582	-0.501624	0.654194		ANGPTL2	0.114153	0.574274	0.460121
EEF1A2	-1.15582	-0.501624	0.654194		NEIL2	2.52224	2.98165	0.459412
EFNA5	-1.15582	-0.501624	0.654194		ACACA	0.255015	0.713999	0.458983
PLEKHF1	2.82603	3.47938	0.653344		ZCWPW2	0.38334	0.841378	0.458038
DKK3	2.63078	3.284	0.653221		LSR	3.23389	3.68881	0.454918
TUBB2A	1.99257	2.64576	0.653184		PRPF40B	1.05757	1.51181	0.45424
SORCS2	-0.204727	0.447151	0.651878		PAX8	2.74164	3.19546	0.453816
FEV	-0.204727	0.447151	0.651878		CDC6	1.20379	1.65742	0.453625
LOXL2	4.56483	5.21486	0.650031		B3GNT9	1.33655	1.78966	0.453118
NXN	1.50715	2.15426	0.647113		AP4M1	2.21245	2.66317	0.450719
PGAP4	1.65154	2.29611	0.644576		PDE2A	2.31257	2.76309	0.450527
CD28	0.959659	1.60349	0.643833		NID1	3.95546	4.40416	0.448703
PINLYP	-1.36227	-0.718435	0.643833		KCNC4	3.29228	3.73875	0.44648
AUTS2	1.5955	2.23702	0.641515		MMP25	1.88403	2.32826	0.444222
PTGIS	0.552001	1.19105	0.639051		BNIP1	1.59694	2.04036	0.443424
PRR5	1.83211	2.46872	0.636607		RAD51	0.556671	0.995412	0.43874
MEIS3	1.27714	1.91131	0.634173		NEO1	0.556671	0.995412	0.43874
CDH13	3.21806	3.85183	0.633768		EDA2R	0.556671	0.995412	0.43874
COL4A5	-0.539146	0.094479	0.633626		IL15	0.443461	0.881455	0.437995
ISM1	-0.539146	0.094479	0.633626		DIPK1B	0.0382041	0.47299	0.434786
WNT5B	3.92881	4.55895	0.630133		GPRASP1	0.0382041	0.47299	0.434786
HS3ST2	2.55934	3.18846	0.629112		DNAAF3	-0.126855	0.306341	0.433196
FHL2	3.63426	4.26317	0.628911		SMO	-0.126855	0.306341	0.433196
S100A13	2.82603	3.45365	0.627619		BEND3	2.19507	2.62827	0.433196
BRSK1	0.363556	0.990974	0.627418		DEPTOR	2.8786	3.31002	0.431417
DNALI1	-0.670391	-0.0452457	0.625145		RGS9	-0.313268	0.117896	0.431164
KCNJ2	-0.670391	-0.0452457	0.625145		HLA-DOA	3.48339	3.91322	0.429831
PHEX	-0.670391	-0.0452457	0.625145		MSTO1	1.05757	1.48605	0.428477
FIGN	-0.670391	-0.0452457	0.625145		PARD3	-0.527393	-0.0989159	0.428477
COL1A2	8.90803	9.53298	0.624956		ZNF540	-0.527393	-0.0989159	0.428477
LIF	2.21342	2.83698	0.623567		ABHD17C	1.69912	2.12626	0.427144
COL3A1	6.95445	7.5778	0.623351		MARS2	2.17748	2.60452	0.427041
LRRC4	1.56665	2.18585	0.619205		VWA1	0.89484	1.32099	0.426147
IL17RD	-0.204727	0.411961	0.616689		FAM111B	0.806031	1.23079	0.424759
OAZ3	-0.814781	-0.199968	0.614813		TMEM255B	2.02842	2.45318	0.424759
LGALS9B	-0.814781	-0.199968	0.614813		KCTD1	2.3286	2.75233	0.42373
PABPC4L	-0.814781	-0.199968	0.614813		GRIP1	0.711394	1.13457	0.423181
ARSK	2.33817	2.95169	0.613523		STK32B	0.711394	1.13457	0.423181
TGFB1I1	2.81381	3.42305	0.609242		QTRT1	1.42866	1.8515	0.422839
SOX11	0.914571	1.52332	0.608751		CMTM8	0.61011	1.03148	0.42137
SYT6	-1.89278	-1.28403	0.608751		PTRHD1	2.71749	3.13871	0.42122
CD1B	-1.89278	-1.28403	0.608751		SYT2	2.15967	2.58037	0.420706
HRK	-1.89278	-1.28403	0.608751		RSKR	1.23814	1.65742	0.419273
UBAP1L	-1.89278	-1.28403	0.608751		ERP27	0.501176	0.920449	0.419273
ZNF626	-1.89278	-1.28403	0.608751		ZNF563	0.501176	0.920449	0.419273
STPG4	-1.89278	-1.28403	0.608751		CUX2	-1.08379	-0.664513	0.419273
KIF5C	-1.89278	-1.28403	0.608751		ANKRD13B	-1.08379	-0.664513	0.419273
IL11	-1.89278	-1.28403	0.608751		ZNF665	-1.08379	-0.664513	0.419273
KIAA1755	-1.89278	-1.28403	0.608751		TMIE	-1.08379	-0.664513	0.419273
GFRA2	2.42111	3.02921	0.608106		NLGN1	-1.08379	-0.664513	0.419273
ZNF771	1.08704	1.69416	0.607124		MEIKIN	-1.08379	-0.664513	0.419273
FOLR2	0.665212	1.27178	0.606572		H2AC7	-1.08379	-0.664513	0.419273
LRRC49	0.665212	1.27178	0.606572		PHYHIP	-1.08379	-0.664513	0.419273
ARSI	0.0665746	0.672024	0.605449		PCSK6	4.0455	4.46477	0.419273
OLFML3	4.0274	4.63149	0.604084		MAP7D3	4.0161	4.43478	0.418679
SULT1C2	0.363556	0.966929	0.603373		SLC38A1	4.4453	4.86281	0.417508
FZD8	2.98714	3.58978	0.60264		CLCN2	0.38334	0.800155	0.416816
SYNPO2	1.34668	1.94863	0.601946		MAP9	1.09554	1.51181	0.416272
FITM1	-0.975246	-0.3733	0.601946		PLD4	4.03087	4.44485	0.413973
CD200R1	-0.975246	-0.3733	0.601946		C3orf33	0.255015	0.668911	0.413895
CHN1	-0.418852	0.180636	0.599488		CCR6	1.79453	2.20733	0.412796
PCDHGA8	-0.0183143	0.579906	0.59822		CTU2	1.39861	1.81057	0.411966
NNMT	3.76066	4.35867	0.59801		EVC2	1.74761	2.15924	0.411622
TSPYL5	1.67876	2.27668	0.597924		CASTOR2	3.96061	4.36935	0.408743
ZKSCAN7	0.552001	1.14893	0.596925		IRAK1BP1	1.27169	1.68032	0.408621
PITX1	0.552001	1.14893	0.596925		GAL3ST4	3.74463	4.15311	0.40848
LFNG	0.770182	1.36673	0.59655		ZFP1	3.30853	3.71677	0.408239
TAGLN	5.688	6.2843	0.596305		TRPV1	0.759488	1.16736	0.407876
TENM3	2.78904	3.38272	0.593683		SPRY1	3.85942	4.26717	0.407752
ADAMTS4	1.92598	2.51919	0.593218		ENC1	5.68284	6.08877	0.405931
ITGA7	4.15404	4.74719	0.593149		CHAC2	0.661641	1.06667	0.405029
BGN	4.06915	4.66176	0.592614		TRIM7	0.661641	1.06667	0.405029
PRRG1	1.08704	1.67944	0.592403		ZNF469	3.40995	3.81316	0.403213
EFEMP1	3.16129	3.74983	0.588538		PANX2	1.05757	1.45982	0.402246
DAAM2	1.04582	1.63435	0.588538		RAB3A	0.556671	0.958417	0.401746
C3orf14	-0.539146	0.0493911	0.588538		EDA	0.556671	0.958417	0.401746
FIBIN	1.94852	2.53564	0.587117		MTX1	2.46538	2.86656	0.401181
HSPA6	0.665212	1.25202	0.586808		RRN3	-0.217053	0.183484	0.400537
IL17RE	0.665212	1.25202	0.586808		APOBEC3H	-0.217053	0.183484	0.400537
C11orf65	-1.15582	-0.570337	0.585481		TMEM236	2.5903	2.99084	0.400537
ROBO3	-1.15582	-0.570337	0.585481		EBPL	3.00368	3.40244	0.398761
DLEC1	-1.15582	-0.570337	0.585481		ZFP92	0.443461	0.841378	0.397917
EPHB1	-1.15582	-0.570337	0.585481		STARD5	1.98862	2.38512	0.396496
COL4A2	4.53534	5.11992	0.584573		DOCK6	2.4508	2.84645	0.395646
ALDOC	0.146745	0.730323	0.583578		PARM1	1.51525	1.9108	0.395548
PTPRF	3.65497	4.23827	0.583306		MAPK11	0.320604	0.713999	0.393395
BDNF	0.819935	1.40303	0.583093		PRICKLE2	0.320604	0.713999	0.393395
CIART	-0.204727	0.375892	0.580619		EIF4EBP3	0.320604	0.713999	0.393395
MAP1LC3B2	-0.204727	0.375892	0.580619		MDP1	-0.416362	-0.022967	0.393395
ITPR3	4.71372	5.29309	0.579369		TEX9	-0.416362	-0.022967	0.393395
CPNE8	1.85615	2.43405	0.5779		ZNF684	1.45811	1.8515	0.393395
PRKD1	1.34668	1.92386	0.577178		P2RY10	2.95287	3.34627	0.393395
BCAR1	3.14186	3.71777	0.575907		H4C12	2.36013	2.75233	0.392195
PLPP4	0.914571	1.48996	0.575392		ADCYAP1	3.17305	3.56507	0.392028
METTL27	0.0665746	0.641967	0.575392		MED11	1.64893	2.04036	0.391429
SEPTIN1	-0.670391	-0.0949988	0.575392		POLR2I	1.81744	2.20733	0.389895
SERPINE1	6.7166	7.28749	0.570892		POLN	0.711394	1.10102	0.389628
COL6A1	8.42701	8.99613	0.569121		ZNF775	2.6553	3.04478	0.389478
ARHGAP29	2.19468	2.76211	0.56743		GATAD2B	1.33655	1.72505	0.388508
COL14A1	3.81687	4.38386	0.566985		NRSN2	1.33655	1.72505	0.388508
COL5A3	0.665212	1.23198	0.566771		NOXRED1	0.186303	0.574274	0.387971
SCUBE3	5.70465	6.26841	0.563758		PDZD2	2.37565	2.76309	0.387448
ATP6V1E2	-1.36227	-0.798606	0.563663		ARHGAP29	1.01858	1.40588	0.387301
LGALS2	-1.36227	-0.798606	0.563663		CD34	1.01858	1.40588	0.387301
CALHM6	1.08704	1.64954	0.562501		C15orf61	1.48696	1.87154	0.384578
RAB30	2.46867	3.02921	0.56054		CRHBP	1.48696	1.87154	0.384578
OLFML1	1.92598	2.48574	0.559763		WNT5B	-0.647687	-0.263975	0.383712
MYH10	3.06141	3.62093	0.55952		HTR2A	-0.647687	-0.263975	0.383712
FST	2.35514	2.91446	0.559317		OLFM4	-0.647687	-0.263975	0.383712
TNFRSF18	-0.814781	-0.255463	0.559317		PODNL1	-0.647687	-0.263975	0.383712
RARRES1	5.04712	5.60593	0.558805		PROM1	-0.647687	-0.263975	0.383712
HSPB6	0.914571	1.47299	0.558419		CTNNAL1	0.937275	1.32099	0.383712
MYBPH	-0.418852	0.1382	0.557053		TIMM9	3.1819	3.56507	0.383177
KLF5	-0.418852	0.1382	0.557053		DHODH	1.20379	1.58645	0.382658
C5AR2	2.43714	2.99395	0.556815		CDC25A	1.20379	1.58645	0.382658
THY1	5.01009	5.56547	0.555372		PTGES	3.52572	3.90838	0.382658
WT1	3.44904	4.00433	0.555282		TMEM67	1.42866	1.81057	0.381908
PDLIM7	4.68716	5.23387	0.546712		FANCG	2.46538	2.84645	0.381074
GVQW3	0.49188	1.0379	0.546015		ZNF678	2.54985	2.92525	0.375401
ANOS1	1.80766	2.35288	0.545226		TMEM52B	0.759488	1.13457	0.375086
NOTCH3	6.07236	6.61683	0.544475		ZNF449	3.19069	3.56507	0.37438
TNFRSF19	1.38024	1.92386	0.543625		NUTM2D	0.38334	0.75772	0.37438
TLCD1	-0.204727	0.338898	0.543625		CRPPA	1.81744	2.19148	0.374041
ADGRL4	1.27714	1.8203	0.543162		SRGAP3	4.59528	4.96892	0.373639
CDC42BPG	-0.539146	0.00284854	0.541995		LPAR4	-0.126855	0.24622	0.373075
GLI3	2.15646	2.69782	0.54136		HTR1F	2.49409	2.86656	0.37247
NMB	0.609717	1.14893	0.53921		ZNF675	3.54643	3.91804	0.371616
COMP	-0.975246	-0.436036	0.53921		CD38	6.25659	6.6279	0.371313
LINGO1	-0.975246	-0.436036	0.53921		CD1C	2.85666	3.22691	0.370249
ARMCX2	3.40897	3.94709	0.538126		CEP170	0.661641	1.03148	0.36984
FCGBP	7.10878	7.64635	0.537569		GCSH	0.661641	1.03148	0.36984
CNTNAP1	3.20875	3.7463	0.537549		KAZALD1	-0.923322	-0.553482	0.36984
DNAH7	0.222694	0.758612	0.535918		OR52K2	-0.923322	-0.553482	0.36984
LAMC1	6.68674	7.22202	0.535275		B4GALNT3	-0.923322	-0.553482	0.36984
SPATA18	1.56665	2.10002	0.533369		C16orf95	-0.923322	-0.553482	0.36984
LMOD1	-0.0183143	0.515055	0.533369		FXYD1	-0.923322	-0.553482	0.36984
NAALADL2	-0.0183143	0.515055	0.533369		ASPRV1	-0.923322	-0.553482	0.36984
TCHH	-1.60328	-1.06991	0.533369		TACR1	-0.923322	-0.553482	0.36984
NDUFA4L2	-1.60328	-1.06991	0.533369		CCR3	-0.923322	-0.553482	0.36984
ELL3	-1.60328	-1.06991	0.533369		ERMARD	-0.923322	-0.553482	0.36984
PPM1N	-1.60328	-1.06991	0.533369		RAB9B	-0.923322	-0.553482	0.36984
TAF1L	-1.60328	-1.06991	0.533369		RPP14	2.43608	2.80537	0.369292
CCDC136	0.552001	1.08334	0.531337		PSMG4	1.72357	2.09251	0.368942
PEAR1	1.38024	1.91131	0.53108		GPX7	1.1686	1.53712	0.36852
NRL	-0.307821	0.221858	0.529679		ZNF573	1.543	1.9108	0.367803
HAPLN1	1.16611	1.69416	0.528053		ADGRE1	5.68751	6.05522	0.367709
BICC1	3.58475	4.1124	0.527651		ITGA1	0.255015	0.622368	0.367353
EFNA4	1.80766	2.33421	0.52655		CDCP1	2.57694	2.9443	0.367353
ABI3BP	5.64551	6.17179	0.526274		TAFA2	1.33655	1.70286	0.366313
SH2D2A	0.665212	1.19105	0.52584		CMTM4	2.54985	2.91563	0.365783
SLC30A4	1.92598	2.45149	0.525513		MORC4	2.04792	2.41273	0.364811
B4GALNT1	1.90308	2.42526	0.522182		MOSMO	2.74164	3.10526	0.363619
MEIS2	1.83211	2.35288	0.520773		SGPP2	2.56346	2.92525	0.36179
MCF2L	-0.108512	0.411961	0.520473		DEFA4	0.806031	1.16736	0.361334
HPGD	3.01944	3.53768	0.518237		YAE1	1.86217	2.22301	0.360839
CASTOR1	1.08704	1.60349	0.516454		PLS3	1.86217	2.22301	0.360839
POSTN	3.98442	4.49942	0.515009		ARMC9	4.29839	4.65886	0.360465
CEMIP	3.69551	4.21038	0.514868		SNTA1	1.57022	1.93004	0.359818
GXYLT2	2.43714	2.95169	0.514557		FLT3	1.01858	1.37813	0.359556
ADORA1	0.959659	1.47299	0.513331		DEGS2	1.01858	1.37813	0.359556
DOK5	0.0665746	0.579906	0.513331		DPH2	2.36013	2.71954	0.359405
CRISPLD1	0.0665746	0.579906	0.513331		TLN2	0.114153	0.47299	0.358838
ABCC9	-0.418852	0.094479	0.513331		ZNF587B	2.50823	2.86656	0.358326
VIT	-0.418852	0.094479	0.513331		TMEM156	1.20379	1.562	0.358205
SPOCK2	-1.15582	-0.642487	0.513331		RPL26L1	2.90021	3.25768	0.357472
NDRG4	-1.15582	-0.642487	0.513331		PXDN	2.3286	2.68598	0.357388
ZNF90	-1.15582	-0.642487	0.513331		ALG14	1.36791	1.72505	0.357144
RHPN2	-1.15582	-0.642487	0.513331		POGLUT3	3.42494	3.78174	0.356803
PRTG	-1.15582	-0.642487	0.513331		LRTOMT	0.443461	0.800155	0.356695
CHST1	-1.15582	-0.642487	0.513331		BCAM	0.443461	0.800155	0.356695
DCAF12L2	-1.15582	-0.642487	0.513331		PANK1	2.02842	2.38512	0.356695
CYP27A1	5.29594	5.80894	0.512993		LSM12	4.67894	5.03482	0.355879
CXCL12	7.17957	7.69245	0.512873		HLA-DPA1	0.711394	1.06667	0.355276
COL5A2	5.13819	5.64718	0.508988		CDH24	0.937275	1.29154	0.354268
NFASC	3.71537	4.22313	0.507759		AFF3	3.09085	3.44317	0.352329
STAMBPL1	1.80766	2.31529	0.507629		ORC5	3.58029	3.93242	0.352127
LRRC75B	0.222694	0.730323	0.507629		THAP9	1.83998	2.19148	0.351499
TRO	0.222694	0.730323	0.507629		PUS7	1.83998	2.19148	0.351499
LTBP2	7.86784	8.37539	0.507548		LILRB2	3.50471	3.85402	0.349314
EFNB2	0.665212	1.17014	0.504931		CYP2R1	2.36013	2.70844	0.348307
TNC	6.83929	7.34372	0.50443		CDH26	-0.527393	-0.179086	0.348307
NAV2	3.50335	4.00728	0.503931		STAC	0.61011	0.958417	0.348307
GFPT2	3.55568	4.05938	0.503698		PODXL	-0.527393	-0.179086	0.348307
IGFBP6	3.82299	4.32596	0.502971		NCALD	-0.527393	-0.179086	0.348307
CBR3	1.27714	1.77947	0.502329		NES	-1.26436	-0.916052	0.348307
DGKI	1.83211	2.33421	0.502097		AQP11	-1.26436	-0.916052	0.348307
NPHP1	-0.814781	-0.313179	0.501602		OR8G5	-1.26436	-0.916052	0.348307
APLN	-0.814781	-0.313179	0.501602		CLEC1A	-1.26436	-0.916052	0.348307
PTCH1	-0.814781	-0.313179	0.501602		ZGLP1	-1.26436	-0.916052	0.348307
ROBO1	2.9652	3.46657	0.501376		RIBC2	-1.26436	-0.916052	0.348307
FKBP10	5.05753	5.55744	0.499908		GPR171	-1.26436	-0.916052	0.348307
POLN	-0.0183143	0.481502	0.499816		PFKFB1	-1.26436	-0.916052	0.348307
TPBGL	0.49188	0.990974	0.499094		SFXN4	2.4798	2.82606	0.346255
TBL1Y	0.868029	1.36673	0.498703		TMEM120B	2.06716	2.41273	0.345575
DCN	4.52037	5.01829	0.497912		RTN4IP1	1.86217	2.20733	0.345157
DPYSL3	5.09337	5.59126	0.497881		SYNRG	2.6553	2.99997	0.344671
ALDH1A3	3.09211	3.58978	0.497671		ANOS1	4.44897	4.79361	0.344636
TIMP3	5.15282	5.64907	0.496243		ENGASE	3.20813	3.55272	0.344589
RTL8B	0.959659	1.45582	0.496156		SPIN3	1.33655	1.68032	0.34377
PATJ	0.609717	1.10553	0.495817		B9D2	1.1686	1.51181	0.343209
SYT7	1.90308	2.39854	0.495465		NBPF9	2.12337	2.46642	0.343046
PDE2A	0.146745	0.641967	0.495222		TGFBR3	0.978498	1.32099	0.34249
SFRP1	0.146745	0.641967	0.495222		EME2	0.978498	1.32099	0.34249
APCDD1L	2.09716	2.59175	0.494585		TMEM150C	3.49764	3.83884	0.3412
RGS17	1.04582	1.53972	0.493901		SLC25A33	2.93204	3.27283	0.340793
FHAD1	-0.539146	-0.0452457	0.493901		TUBE1	1.57022	1.9108	0.340582
VWF	0.718651	1.21166	0.493011		ZNF253	2.8231	3.16331	0.340202
APOE	8.26779	8.76009	0.4923		TGFB1I1	0.186303	0.524521	0.338218
CCDC34	1.65154	2.14357	0.492036		ARRDC5	0.186303	0.524521	0.338218
ANKS6	1.12712	1.61901	0.49189		HIC2	2.94249	3.28035	0.337853
CMKLR1	7.29127	7.78303	0.49176		INSIG1	6.98957	7.32621	0.336647
KIF7	2.21342	2.70511	0.49169		NPHP4	2.77712	3.1137	0.336578
ADCY1	0.294844	0.786357	0.491513		AMIGO3	0.89484	1.23079	0.33595
CA12	5.67115	6.16255	0.4914		CDKL5	2.6553	2.99084	0.33554
STAT4	0.819935	1.31052	0.490581		PPP1R3D	4.70373	5.03925	0.33552
LRRC15	3.28159	3.77082	0.489228		SCN4B	2.81174	3.14696	0.335214
SRPX2	1.80766	2.29611	0.488457		STPG1	1.36791	1.70286	0.334949
GCNT3	-0.307821	0.180636	0.488457		IL17RD	-0.217053	0.117896	0.334949
ACBD7	-1.89278	-1.40433	0.488457		FRG1	-0.217053	0.117896	0.334949
GP1BA	-1.89278	-1.40433	0.488457		KIAA0319	-0.217053	0.117896	0.334949
GALNT15	-1.89278	-1.40433	0.488457		CAPN5	3.10952	3.44317	0.333653
EPB41L4A	-1.89278	-1.40433	0.488457		GATM	5.48428	5.81769	0.333408
PCDHAC2	-1.89278	-1.40433	0.488457		CCL24	3.09085	3.42295	0.332104
SLC46A2	-1.89278	-1.40433	0.488457		LINS1	4.11646	4.44819	0.331724
XK	-1.89278	-1.40433	0.488457		TNFAIP8L2	3.93989	4.27095	0.33106
AJAP1	-1.89278	-1.40433	0.488457		DHCR7	4.62154	4.95255	0.331009
SLC44A3	-1.89278	-1.40433	0.488457		ANKRD42	3.56007	3.88885	0.328778
SNX7	2.52975	3.01756	0.487806		NAGS	-0.778932	-0.450388	0.328544
ARSJ	2.80148	3.28886	0.487379		ZNF442	-0.778932	-0.450388	0.328544
ZNF763	1.00338	1.48996	0.486583		CCDC194	-0.778932	-0.450388	0.328544
MET	5.02608	5.51246	0.486382		TPPP	-0.778932	-0.450388	0.328544
ADAMTS13	0.552001	1.0379	0.485894		FBXL8	0.806031	1.13457	0.328544
TMEM158	4.3488	4.83449	0.485691		SLC16A10	5.7091	6.03648	0.327382
STEAP1B	1.41302	1.89866	0.485635		PKD1L3	0.0382041	0.364056	0.325852
LAMB1	5.39979	5.88469	0.484896		CXCR3	0.0382041	0.364056	0.325852
DHRS13	1.47645	1.96085	0.484404		ZNF569	2.5903	2.91563	0.325331
PARVA	4.77492	5.25884	0.483925		ASIC1	1.98862	2.31368	0.325061
SYDE1	2.75107	3.2345	0.48343		EBLN2	0.556671	0.881455	0.324784
COL16A1	3.00875	3.49207	0.483317		PPP1R16B	3.04307	3.36759	0.324518
EPS8L2	1.24107	1.72316	0.482091		RASA4B	0.937275	1.26149	0.324211
COL13A1	0.770182	1.25202	0.481839		SLC25A51	4.0455	4.36935	0.323854
ITGA3	5.7129	6.19462	0.481714		MRPS30	4.38526	4.70705	0.321789
FERMT2	3.62029	4.1014	0.481112		TAP2	2.2466	2.56815	0.321545
CTSK	3.82908	4.30932	0.480246		NR2C2AP	1.05757	1.37813	0.320562
MAGI1	2.09716	2.57594	0.478774		ANAPC10	3.10952	3.42972	0.320202
RBPMS	1.44509	1.92386	0.478774		MBOAT7	0.255015	0.574274	0.319258
EPS8L1	0.222694	0.701468	0.478774		TMEM225B	0.255015	0.574274	0.319258
BRINP1	0.222694	0.701468	0.478774		ZNF649	2.98357	3.30266	0.319087
C17orf107	-1.36227	-0.883495	0.478774		SEMA4F	1.42866	1.74691	0.31825
USH1G	-1.36227	-0.883495	0.478774		CEP68	4.31458	4.63268	0.318098
CCDC40	-1.36227	-0.883495	0.478774		ZNF260	4.35818	4.67605	0.317868
PROKR1	-1.36227	-0.883495	0.478774		MAGEE1	-0.416362	-0.0989159	0.317446
GDF10	-1.36227	-0.883495	0.478774		N6AMT1	1.1686	1.48605	0.317446
LOXL1	5.55108	6.02958	0.478495		AHDC1	4.24026	4.55736	0.317102
EMILIN1	5.71619	6.19397	0.477778		RBKS	0.851119	1.16736	0.316246
COL8A1	4.88712	5.36386	0.476739		ZNF345	1.9683	2.28409	0.315786
PLEKHH3	1.62379	2.10002	0.476225		CENPI	1.9683	2.28409	0.315786
TRAF4	2.28602	2.76211	0.476089		CBX4	4.64413	4.95959	0.315454
FRMD6	4.18759	4.66363	0.476044		COLGALT2	3.57358	3.88885	0.315263
FGFRL1	2.81381	3.28886	0.475049		DIP2C	3.87041	4.18549	0.315076
TENM4	1.73171	2.20654	0.47483		SERPINF1	3.15518	3.46971	0.314528
FBXO32	2.48419	2.95781	0.473622		LAG3	0.443461	0.75772	0.314259
ZHX1-C8orf76	-0.975246	-0.501624	0.473622		GPR135	0.443461	0.75772	0.314259
DIPK1A	1.47645	1.94863	0.472178		TSSK6	0.443461	0.75772	0.314259
MSX1	-0.670391	-0.199968	0.470423		ZNRD2	2.02842	2.34268	0.314259
FMN2	1.70548	2.1754	0.469923		FLRT2	2.70527	3.01806	0.312793
THBS2	6.30197	6.77147	0.469493		MED18	3.34839	3.6603	0.311911
SMIM14	4.26597	4.73478	0.468813		CNTNAP1	1.92678	2.23853	0.311742
ETFBKMT	-0.418852	0.0493911	0.468243		METTL8	4.07905	4.39034	0.311286
PCDHGC4	-0.418852	0.0493911	0.468243		UST	3.33258	3.64292	0.310339
CFAP47	-0.418852	0.0493911	0.468243		ZNF582	1.09554	1.40588	0.310339
FBN1	7.93429	8.40184	0.467543		TMEM119	0.61011	0.920449	0.310339
CAPRIN2	1.56665	2.03211	0.465465		GAREM1	0.61011	0.920449	0.310339
SHROOM1	1.62379	2.08892	0.465127		ZNF763	0.61011	0.920449	0.310339
DUS4L-BCAP29	0.146745	0.61127	0.464525		CHRNA10	-0.126855	0.183484	0.310339
PLPP7	0.146745	0.61127	0.464525		TLCD5	-0.126855	0.183484	0.310339
GPR68	4.52037	4.98425	0.463878		MSC	-0.126855	0.183484	0.310339
SLC12A8	0.294844	0.758612	0.463768		PTCH2	1.45811	1.76845	0.310339
TUSC1	0.429145	0.89229	0.463146		MMAA	3.3795	3.68881	0.309313
CCR6	0.665212	1.12739	0.462182		GTF2IRD2B	2.2466	2.55582	0.309214
IGF2BP3	0.868029	1.3295	0.46147		ZNF391	1.20379	1.51181	0.30802
HSPB7	0.959659	1.42084	0.46118		SCD	9.15778	9.46523	0.307457
YPEL4	1.04582	1.50674	0.460923		RNF165	0.759488	1.06667	0.307182
SPOCK1	4.41505	4.87544	0.460385		CCDC152	0.759488	1.06667	0.307182
FRMD5	1.27714	1.73745	0.460306		SCD5	3.49053	3.79754	0.30701
ALDH1A2	1.65154	2.11103	0.459493		FRS3	1.62317	1.93004	0.306869
GAS6	4.93306	5.39235	0.459289		ATL1	2.21245	2.51818	0.305724
JAZF1	1.99257	2.45149	0.458916		GSPT2	3.49764	3.80277	0.305131
FOXC2	2.1172	2.57594	0.458736		LGMN	11.4663	11.7708	0.304469
NFATC4	2.26821	2.72675	0.458539		ADAMTS2	2.31257	2.61644	0.303877
MACIR	2.55934	3.01756	0.458212		MTMR10	3.91356	4.21715	0.303592
FICD	3.26372	3.72137	0.457646		NMUR1	2.56346	2.86656	0.303096
MKI67	6.2777	6.73367	0.455969		CRISP3	0.320604	0.622368	0.301764
SH3BP4	3.19939	3.65519	0.455808		OBSCN	2.22963	2.53083	0.301204
GPC6	3.08195	3.53768	0.455728		ZNF852	2.02842	2.32826	0.299832
TNFRSF8	1.38024	1.83366	0.453427		ANXA3	1.72357	2.02255	0.298979
MAP3K13	1.31233	1.7656	0.453267		CTH	-1.08379	-0.784807	0.298979
THNSL2	0.363556	0.813578	0.450022		KCNMB3	0.501176	0.800155	0.298979
TBX18	0.363556	0.813578	0.450022		GGT7	2.88945	3.18749	0.298039
DRAXIN	0.222694	0.672024	0.44933		ADCY4	1.79453	2.09251	0.297975
C8orf88	0.222694	0.672024	0.44933		TMEM267	2.69294	2.99084	0.297902
NBPF20	0.0665746	0.515055	0.44848		DGKE	2.92151	3.21911	0.2976
MYCN	0.0665746	0.515055	0.44848		SLC22A17	3.11877	3.41614	0.297375
ZNF423	0.0665746	0.515055	0.44848		SORL1	7.41582	7.71278	0.296959
NBPF3	1.5955	2.04365	0.448152		TMEM143	0.661641	0.958417	0.296777
GAS1	1.5372	1.985	0.447796		CD302	0.661641	0.958417	0.296777
LCA5L	-0.108512	0.338898	0.44741		NRG1	2.2466	2.54338	0.296777
MLPH	2.13696	2.58386	0.4469		PNPLA4	3.07192	3.36759	0.295663
MXRA8	4.89874	5.34532	0.446583		LSM14A	0.806031	1.10102	0.294991
CRACR2B	-0.307821	0.1382	0.446021		NCKIPSD	3.90289	4.19744	0.29455
CCDC157	-0.307821	0.1382	0.446021		ZNF91	5.61584	5.91019	0.294357
ARHGAP32	1.97071	2.41641	0.445693		SELENOP	9.11956	9.41321	0.293649
LUM	2.43714	2.88268	0.445545		GATA3	-0.647687	-0.354173	0.293514
PMEPA1	2.78904	3.2345	0.445462		RIC3	-0.647687	-0.354173	0.293514
PAX8	2.71208	3.15692	0.444841		TBX6	-0.647687	-0.354173	0.293514
GPR85	-0.539146	-0.0949988	0.444148		YJEFN3	-0.647687	-0.354173	0.293514
MYO1D	3.14186	3.58584	0.443976		PNMA6A	-0.647687	-0.354173	0.293514
PLXNC1	7.22009	7.66211	0.442023		DPEP3	2.21245	2.50541	0.292957
GPNMB	10.2109	10.6527	0.441833		ZNF600	2.31257	2.60452	0.291954
PTPN21	1.99257	2.43405	0.441481		CRK	2.36013	2.65163	0.291501
ACOT1	1.50715	1.94863	0.441481		ATP5F1E	4.44897	4.74012	0.291147
C10orf105	-0.814781	-0.3733	0.441481		APTX	3.70219	3.99313	0.290932
MYH15	-0.814781	-0.3733	0.441481		SMIM26	3.72053	4.0113	0.290768
TCAF2	0.665212	1.10553	0.440322		NCAM1	-0.313268	-0.022967	0.290301
MME	2.76384	3.20397	0.440128		CHRNA5	-0.313268	-0.022967	0.290301
CALHM5	2.21342	2.65331	0.439896		NIBAN3	-0.313268	-0.022967	0.290301
ATP6V0D2	1.70548	2.14357	0.438098		IGLL1	-0.313268	-0.022967	0.290301
ISLR	2.97621	3.41419	0.437975		ERCC8	2.53611	2.82606	0.289947
SPIRE2	-1.15582	-0.718435	0.437382		ENKD1	1.36791	1.65742	0.289506
GJD3	-1.15582	-0.718435	0.437382		SLFN14	2.22963	2.51818	0.288549
BIK	-1.15582	-0.718435	0.437382		FOXD2	-0.0419663	0.24622	0.288186
PTX4	-1.15582	-0.718435	0.437382		FOSL1	-0.0419663	0.24622	0.288186
PXDC1	4.374	4.81105	0.437045		MT1F	-0.0419663	0.24622	0.288186
CD248	5.29374	5.73077	0.437025		TNFAIP6	-0.0419663	0.24622	0.288186
PBX1	1.5955	2.03211	0.43661		ZNF669	2.42121	2.70844	0.287231
NAV3	3.81687	4.25326	0.436389		HACD1	1.69912	1.98625	0.287136
CHSY3	1.92598	2.36213	0.436154		BRD3OS	2.93204	3.21911	0.287069
KIAA1549L	4.90163	5.33714	0.435508		GRIK5	3.35623	3.64292	0.286688
HOXA1	0.294844	0.730323	0.435479		C17orf107	0.186303	0.47299	0.286688
EPB41L3	3.68884	4.12332	0.434485		MECR	1.83998	2.12626	0.286281
CHST3	4.21109	4.64481	0.433724		TSKU	2.66795	2.95373	0.285771
VEGFC	5.09084	5.52384	0.432994		LRP5	4.45993	4.74556	0.285629
CXCL14	1.99257	2.42526	0.432684		WDR49	0.38334	0.668911	0.285571
IQSEC2	3.16129	3.59371	0.432418		LPCAT1	3.19069	3.47627	0.285571
PTPRG	4.52413	4.95552	0.431387		OSCP1	0.556671	0.841378	0.284707
PCDHGA4	-1.60328	-1.173	0.430276		NHLRC4	0.556671	0.841378	0.284707
TMSB15B	-1.60328	-1.173	0.430276		FPR2	0.556671	0.841378	0.284707
SNCAIP	-1.60328	-1.173	0.430276		EMP2	3.83157	4.1158	0.284231
MRGPRE	-1.60328	-1.173	0.430276		LIPT2	0.711394	0.995412	0.284018
FBXL7	1.12712	1.55593	0.428811		GCAT	0.711394	0.995412	0.284018
PTX3	5.72601	6.15459	0.428583		CCDC120	2.29636	2.58037	0.284018
PNMA2	2.19468	2.62286	0.428179		NT5DC1	4.4453	4.72918	0.283878
FJX1	3.14186	3.56996	0.4281		PLXNA4	0.851119	1.13457	0.283456
FCER1A	4.77492	5.20204	0.427119		NIPSNAP3B	0.978498	1.26149	0.282989
TMEM47	2.9652	3.39178	0.426586		DNASE2B	1.09554	1.37813	0.282594
FABP3	1.38024	1.80682	0.426586		FKBP7	1.09554	1.37813	0.282594
GPR52	-0.204727	0.221858	0.426586		HTR2B	1.09554	1.37813	0.282594
DLG2	-0.204727	0.221858	0.426586		THYN1	3.48339	3.76577	0.282386
ESPNL	-0.204727	0.221858	0.426586		CDCA7	1.57022	1.8515	0.281284
C6orf226	-0.204727	0.221858	0.426586		TIFAB	1.92678	2.20733	0.280548
HMGA2	3.34243	3.76734	0.424906		STAB1	9.57804	9.85815	0.280103
FCN1	6.97175	7.39643	0.424686		FBLN2	2.26338	2.54338	0.280001
LARP6	2.64465	3.06929	0.42464		TCEANC	2.36013	2.64	0.279866
DEDD2	4.06915	4.49312	0.423976		ZNF668	3.08142	3.36052	0.2791
SEMA5A	4.69051	5.11445	0.423946		ZNF551	3.36403	3.64292	0.278889
PFN2	4.56847	4.99172	0.423251		CEP89	3.32461	3.60152	0.276918
IRF6	0.363556	0.786357	0.4228		RBM4B	3.09085	3.36759	0.276742
DTX3	0.363556	0.786357	0.4228		PRUNE1	4.57862	4.85528	0.27666
SERPINF1	3.37608	3.79833	0.422246		DDX52	2.06716	2.34268	0.275527
RWDD2A	1.16611	1.58781	0.421701		FAM200B	3.61339	3.88885	0.275462
MST1	-0.418852	0.00284854	0.421701		SDC2	3.61339	3.88885	0.275462
EGFLAM	-0.418852	0.00284854	0.421701		ABLIM3	3.42494	3.70006	0.275119
AGXT	-0.418852	0.00284854	0.421701		LRP1	11.5326	11.807	0.274423
GSTM3	2.23191	2.65331	0.421399		TENT5C	4.68518	4.95959	0.274412
ZNF517	2.05623	2.47725	0.42102		EIF4B	9.17062	9.44427	0.273656
FAXDC2	1.41302	1.83366	0.420637		ZNF236	4.68829	4.96193	0.273641
FLNC	5.40184	5.8224	0.420562		PAK4	3.47621	3.74962	0.273413
MPDZ	2.19468	2.61514	0.420464		RBMX2	3.36403	3.63707	0.273049
SLC43A2	1.08704	1.50674	0.419701		RDH14	0.89484	1.16736	0.272524
RNF180	0.222694	0.641967	0.419273		DIS3L2	3.97596	4.24814	0.272181
PAWR	2.73819	3.15692	0.418728		CR1L	0.759488	1.03148	0.271993
SOWAHC	1.56665	1.985	0.418352		SLA2	0.759488	1.03148	0.271993
EDARADD	0.665212	1.08334	0.418126		CTDP1	3.56684	3.83884	0.271993
CDKL3	0.665212	1.08334	0.418126		PPP2R3A	2.34445	2.61644	0.271993
PHLDB2	2.80148	3.21932	0.417838		COQ4	2.93204	3.20338	0.271345
CGNL1	1.92598	2.34357	0.417598		WDR81	5.24132	5.51261	0.271287
EPHA2	2.07684	2.49418	0.417333		PROCR	3.3948	3.66605	0.271241
METTL7B	1.27714	1.69416	0.417021		COQ3	0.443461	0.713999	0.270538
TMCC3	2.55934	2.97599	0.41665		SLC7A8	6.49008	6.76007	0.26999
FGF5	3.27268	3.68866	0.415978		SLC35F2	3.4024	3.67177	0.269372
FAT1	6.04255	6.45824	0.415698		MSMO1	4.60847	4.87775	0.269275
PCOLCE2	2.87393	3.28886	0.414928		MIER3	4.91223	5.18048	0.268245
SLC16A5	2.60263	3.01756	0.414928		SMAGP	0.0382041	0.306341	0.268137
HIC1	1.83211	2.24704	0.414928		UQCC3	1.543	1.81057	0.267576
CCDC68	0.914571	1.3295	0.414928		AP3S2	1.543	1.81057	0.267576
C11orf87	0.552001	0.966929	0.414928		SLC39A4	1.45811	1.72505	0.266946
PIEZO2	0.0665746	0.481502	0.414928		TTC26	1.36791	1.63415	0.266236
ZNF385C	-0.670391	-0.255463	0.414928		EEF1AKMT3	2.88945	3.15516	0.265709
ARSG	-0.670391	-0.255463	0.414928		PLAT	5.4699	5.73534	0.265442
FAM149A	-0.670391	-0.255463	0.414928		DNM1	1.92678	2.19148	0.264694
GRM1	-0.670391	-0.255463	0.414928		ZNF681	1.1686	1.4331	0.264497
TPO	-0.670391	-0.255463	0.414928		DBNDD2	1.1686	1.4331	0.264497
CSF1	4.94992	5.36386	0.413941		SH3RF1	4.19726	4.46147	0.264211
RRAS2	2.35514	2.76908	0.413935		TBX1	1.86217	2.12626	0.264085
VWA1	2.23191	2.64576	0.413846		DMD	2.6805	2.9443	0.263796
FBLN1	3.36774	3.7812	0.413451		DDX20	4.70986	4.97356	0.263696
VGLL3	4.46281	4.87544	0.412623		OR2T8	-0.527393	-0.263975	0.263418
ALG14	1.90308	2.31529	0.412209		DLGAP1	-0.527393	-0.263975	0.263418
ZNF713	1.5372	1.94863	0.411424		TRIM71	-0.527393	-0.263975	0.263418
KIAA1217	2.48419	2.89548	0.411292		FBXL13	-0.527393	-0.263975	0.263418
IL15RA	2.25017	2.66083	0.410651		CDK20	-0.527393	-0.263975	0.263418
CXCL1	2.25017	2.66083	0.410651		ZNF670	1.79453	2.05795	0.263418
MT2A	5.51943	5.9297	0.41027		TXNDC5	1.79453	2.05795	0.263418
EXOC3L2	-0.108512	0.30093	0.409442		DFFB	2.64253	2.90595	0.263418
GLUD2	-0.108512	0.30093	0.409442		SAMD13	1.05757	1.32099	0.263418
VCAM1	2.672	3.08054	0.408539		RPS27	7.43862	7.70163	0.263012
FN3K	1.62379	2.03211	0.408321		TSR1	4.33456	4.59702	0.262456
DZIP1	2.3885	2.79663	0.408122		RAB3IL1	3.74463	4.00678	0.26215
HMOX1	8.90028	9.30824	0.40796		CD209	3.93989	4.20141	0.261519
KREMEN1	2.26821	2.67574	0.407529		AMDHD1	2.06716	2.32826	0.2611
ARL4C	4.68381	5.09101	0.407201		SPRED1	6.33506	6.59589	0.260831
ARHGAP42	0.959659	1.36673	0.407073		TMEM201	3.99114	4.25196	0.260822
SYP	0.294844	0.701468	0.406624		SRGAP1	4.2779	4.53869	0.260789
ADAMTS1	6.70258	7.10811	0.405535		LRRC23	0.806031	1.06667	0.26064
CCL28	2.4049	2.8102	0.405306		WDR25	2.39099	2.65163	0.26064
TBC1D12	3.22731	3.63244	0.405134		ZDHHC14	2.34445	2.60452	0.26007
FNDC1	0.609717	1.01463	0.404909		ZMYND19	2.34445	2.60452	0.26007
LRRC24	0.609717	1.01463	0.404909		AKAP5	3.07192	3.33188	0.259951
NOS1AP	-0.975246	-0.570337	0.404909		PLCH1	1.94769	2.20733	0.259639
RIMS1	-0.975246	-0.570337	0.404909		TMEM144	4.7844	5.04367	0.259274
RNF144B	4.42714	4.83117	0.404028		LGR4	2.98357	3.24238	0.258809
CDR2L	3.54092	3.94402	0.403099		HAL	0.661641	0.920449	0.258809
FPR1	4.85466	5.25761	0.402942		ACBD7	-0.923322	-0.664513	0.258809
PDGFRL	1.08704	1.48996	0.402925		CRACR2B	-0.923322	-0.664513	0.258809
AMIGO1	-0.307821	0.094479	0.4023		EML5	-0.923322	-0.664513	0.258809
SPTBN4	-0.307821	0.094479	0.4023		RYR1	-0.923322	-0.664513	0.258809
TAFA5	-0.307821	0.094479	0.4023		ZNF420	2.95287	3.21127	0.258395
CTHRC1	3.29044	3.69233	0.401893		TMEM176A	5.30752	5.56584	0.258323
TFAP2E	0.146745	0.547845	0.4011		PRADC1	2.66795	2.92525	0.257296
SEMA3B	0.146745	0.547845	0.4011		KIT	9.76562	10.0224	0.256754
COL4A1	4.3145	4.71507	0.400563		GFI1	5.40145	5.65814	0.256685
TRIM45	0.49188	0.89229	0.40041		DUSP7	4.75801	5.01469	0.256676
PLAC9	0.49188	0.89229	0.40041		LGALS9B	0.501176	0.75772	0.256544
ENPP3	0.770182	1.17014	0.399962		TNIP3	2.08614	2.34268	0.256544
RRAS	4.25696	4.65425	0.39729		L1CAM	1.20379	1.45982	0.256025
PYGO1	2.09716	2.49418	0.397013		BCLAF3	3.63288	3.88885	0.255966
IL21R	4.92171	5.31826	0.396548		ZNF618	5.28716	5.5426	0.255442
HTR2B	4.46281	4.8592	0.396385		CLCN5	5.6256	5.88084	0.255236
MAGI2	0.665212	1.0608	0.395584		SOD2	11.4227	11.6778	0.255098
SHISAL1	2.93164	3.32714	0.395495		LRIG2	5.3474	5.60227	0.25487
TRIP6	3.60618	4.00137	0.395193		MSH2	4.35427	4.609	0.254731
SHISA2	0.363556	0.758612	0.395055		GAMT	1.9683	2.22301	0.25471
GPR155	2.46867	2.86327	0.394601		CEP19	1.9683	2.22301	0.25471
LYSMD4	1.70548	2.10002	0.394541		PDGFRA	1.59694	1.8515	0.254567
S100B	7.87301	8.26725	0.394244		SLC30A4	3.53265	3.78703	0.254374
SLIT3	1.56665	1.96085	0.394206		SLC12A8	1.09554	1.34984	0.254305
VSTM2L	-0.0183143	0.375892	0.394206		TMEM8B	0.320604	0.574274	0.25367
AGBL3	-0.0183143	0.375892	0.394206		MCAT	1.90557	2.15924	0.25367
POMC	-0.0183143	0.375892	0.394206		NEGR1	1.51525	1.76845	0.253195
IGLON5	2.43714	2.83033	0.393197		BCL11A	2.60354	2.85654	0.253
MEIS1	1.04582	1.43843	0.392617		REM1	1.83998	2.09251	0.252532
TAFA2	-0.539146	-0.146529	0.392617		SSPN	0.978498	1.23079	0.252292
SLC4A3	-0.539146	-0.146529	0.392617		LAMP3	0.978498	1.23079	0.252292
KCTD16	-0.539146	-0.146529	0.392617		IL1B	2.8786	3.13042	0.251823
SDC2	4.19232	4.58485	0.392532		TMEM170B	6.19015	6.44192	0.251773
PLXNA1	6.4003	6.79171	0.391409		HDDC2	2.52224	2.77378	0.251542
ATOX1	4.36983	4.76124	0.391402		CRYZL1	3.63288	3.88392	0.251042
EGFR	4.13942	4.53052	0.391102		SEC23B	6.21191	6.46271	0.250793
LRP1	10.68	11.071	0.391003		NOP2	3.61339	3.86406	0.250673
PRKAR1B	2.23191	2.62286	0.390946		RFLNB	6.20759	6.45775	0.250158
CR1	4.80611	5.19688	0.390765		P3H4	0.851119	1.10102	0.249903
NYNRIN	1.34668	1.73745	0.390765		FAM72A	0.114153	0.364056	0.249903
NUMBL	3.07172	3.46228	0.390562		PGBD2	2.43608	2.68598	0.249903
MMP14	9.36676	9.75727	0.390507		PSTK	0.114153	0.364056	0.249903
PDZRN3	1.16611	1.55593	0.389817		PATL2	0.114153	0.364056	0.249903
ACVR2A	2.72519	3.11377	0.388576		C5orf34	0.114153	0.364056	0.249903
CFAP58	-1.36227	-0.973692	0.388576		PDGFRL	0.114153	0.364056	0.249903
CD79A	-1.36227	-0.973692	0.388576		ZNF674	1.33655	1.58645	0.249903
HOXC5	-1.36227	-0.973692	0.388576		FABP3	3.2592	3.50861	0.249411
PLPP3	4.4431	4.83117	0.388064		FSCN1	6.06177	6.31048	0.248704
ZNF703	2.92029	3.30813	0.38784		MYO10	3.96061	4.2093	0.248692
LGMN	9.8196	10.2073	0.387679		THAP5	4.79309	5.04146	0.248373
FHDC1	0.718651	1.10553	0.386883		DOCK3	1.62317	1.87154	0.248373
CDH11	5.23535	5.62141	0.38606		UBASH3B	7.39552	7.64346	0.247944
SAMD4A	4.40693	4.79236	0.385422		UBE3D	1.23814	1.48605	0.247905
CYB5R2	-0.204727	0.180636	0.385363		CASKIN2	2.8231	3.07101	0.247905
RFESD	-0.204727	0.180636	0.385363		DAPK3	4.56177	4.80927	0.247508
ADPRHL1	-0.204727	0.180636	0.385363		MMAB	2.78875	3.03593	0.247174
NUPR1	4.064	4.44824	0.384241		CLEC4E	0.711394	0.958417	0.247024
KCNMA1	5.38127	5.76516	0.383891		MDM2	7.57631	7.82333	0.247013
CYP1B1	7.92899	8.31283	0.383837		AASS	2.62965	2.87651	0.246856
CLDN12	3.14186	3.52538	0.383519		GPAT2	1.543	1.78966	0.246667
JOSD2	3.38437	3.76734	0.382965		TMA7	4.29839	4.54494	0.246548
ENPP1	3.34243	3.72496	0.382523		ZNF124	5.89551	6.1413	0.245783
ME1	5.3792	5.76167	0.382474		TMEM35B	4.05516	4.30081	0.245647
PSMG3	2.8621	3.24454	0.382435		ZNF443	1.13253	1.37813	0.2456
BASP1	4.064	4.44606	0.382068		ZNF181	2.71749	2.96309	0.2456
GDF6	1.56665	1.94863	0.38198		NDUFAF6	2.71749	2.96309	0.2456
DIRAS1	4.77176	5.15359	0.381832		EPHX1	4.13481	4.37988	0.245069
ZNF653	1.00338	1.38499	0.381613		TCF20	1.45811	1.70286	0.244751
FLT1	0.609717	0.990974	0.381258		VPS52	-0.126855	0.117896	0.244751
CHIC1	3.67538	4.05653	0.381146		EEF1D	-0.126855	0.117896	0.244751
IL11RA	1.65154	2.03211	0.380576		KCND1	-0.126855	0.117896	0.244751
UBXN10	0.0665746	0.447151	0.380576		METTL18	2.36013	2.60452	0.244388
CCDC80	6.84305	7.22329	0.380232		HTR7	3.68362	3.92764	0.244026
TULP3	3.57029	3.95016	0.379875		CYB561	3.92941	4.17343	0.244017
MTLN	2.71208	3.0917	0.379623		ZNF256	1.94769	2.19148	0.243785
SLC37A3	3.14186	3.52126	0.379397		PAIP2B	0.556671	0.800155	0.243484
YAP1	4.59014	4.9692	0.379064		TFPI	5.4333	5.67676	0.243457
BAG2	3.34243	3.72137	0.378934		LDLR	5.85181	6.09518	0.243363
FAIM2	0.770182	1.14893	0.378745		HGH1	3.62641	3.86905	0.242638
ADCK2	2.78904	3.16751	0.378468		ETV5	6.41324	6.65561	0.242367
SEMA4C	2.9541	3.33185	0.377755		CCDC7	3.31659	3.55891	0.242319
GDNF	2.26821	2.64576	0.37755		TMCC2	1.88403	2.12626	0.242226
LURAP1L	1.5955	1.97298	0.377475		NKG7	4.75208	4.99427	0.242192
CCDC8	2.45299	2.83033	0.377343		GRAMD2B	2.08614	2.32826	0.242117
ASAP3	2.61677	2.99395	0.37718		IL21R	4.58531	4.82734	0.242033
MS4A2	1.87981	2.25699	0.37718		NAAA	4.05516	4.29711	0.241947
MAP3K9	0.294844	0.672024	0.37718		RARRES1	7.23469	7.47606	0.241371
PDLIM2	3.2365	3.61321	0.376708		MMP19	3.87041	4.11159	0.241181
TNFRSF12A	3.61325	3.98948	0.376235		ZBTB2	4.41559	4.65597	0.240381
S100A6	6.95653	7.332	0.375467		CACNA2D4	1.57022	1.81057	0.240354
CXCL13	1.75747	2.13281	0.375337		CDC42EP1	1.27169	1.51181	0.240116
RAB23	3.17091	3.54582	0.374906		RPS24	8.21448	8.45432	0.239846
S100A8	5.10847	5.48309	0.374624		OTUD6B	3.30043	3.54025	0.239828
FADS3	3.92313	4.29732	0.374185		NTAN1	0.89484	1.13457	0.239734
PITX2	1.5372	1.91131	0.374111		EPC2	5.31559	5.55504	0.239457
SLFN13	2.13696	2.5109	0.373939		KCTD12	9.72919	9.9683	0.239107
LIPC	-0.418852	-0.0452457	0.373607		PPP1R12B	4.59859	4.83756	0.238974
PCDHA3	-0.418852	-0.0452457	0.373607		JPH1	2.66795	2.90595	0.237995
MICU3	-0.418852	-0.0452457	0.373607		RGS16	-0.416362	-0.179086	0.237276
GRIA3	-0.418852	-0.0452457	0.373607		AGBL2	-0.416362	-0.179086	0.237276
HCN2	3.07172	3.44498	0.373258		MUCL1	-0.416362	-0.179086	0.237276
SENP8	1.62379	1.99692	0.373132		RANBP17	-0.416362	-0.179086	0.237276
NEGR1	2.76384	3.13551	0.371666		LRRC69	-0.416362	-0.179086	0.237276
UST	2.76384	3.13551	0.371666		CENPT	2.39099	2.62827	0.237276
ADAMTSL1	4.62204	4.99321	0.371168		ABHD5	4.73714	4.97356	0.236417
CRIM1	4.27937	4.65048	0.371118		NXF3	1.39861	1.63415	0.235539
ANKRD29	0.819935	1.19105	0.371118		SPP1	9.3816	9.61677	0.235168
MATN2	2.15646	2.52744	0.370978		SLC25A44	5.30347	5.5379	0.234434
SALL2	-0.108512	0.261936	0.370448		SLC41A1	3.95546	4.18948	0.234027
TMEM204	-0.108512	0.261936	0.370448		LRRC45	2.40618	2.64	0.233818
LSR	-0.108512	0.261936	0.370448		BICD1	3.70833	3.94193	0.233595
PENK	-0.108512	0.261936	0.370448		PRMT5	3.79165	4.02479	0.233139
ZNF841	0.959659	1.3295	0.36984		UBFD1	5.29534	5.52847	0.233133
LRRC61	1.56665	1.9363	0.369649		PIAS4	4.41183	4.64437	0.232539
DNAI4	1.99257	2.36213	0.369556		SRR	3.6711	3.90352	0.232418
HIRIP3	2.05623	2.42526	0.369025		NUBP2	3.56007	3.79229	0.232223
C17orf113	0.146745	0.515055	0.36831		PLTP	7.85821	8.09024	0.23203
CEBPB	7.24932	7.61744	0.368114		ISOC1	3.75653	3.98855	0.232018
NT5DC2	5.36251	5.72988	0.367369		ZNF276	3.03332	3.26528	0.231956
ITGAM	4.39056	4.75774	0.367174		BNC2	5.49675	5.72849	0.231742
SULF1	6.42463	6.79171	0.367085		ATL3	7.2516	7.483	0.231393
HSPB8	1.94852	2.31529	0.366766		NBPF20	0.61011	0.841378	0.231267
SIT1	0.363556	0.730323	0.366766		CTSF	4.87724	5.10843	0.231191
SLIT2	4.94992	5.31588	0.365964		RORA	1.69912	1.93004	0.23092
GPC4	2.07684	2.4428	0.365956		EEF1B2	6.81424	7.04505	0.230816
PDF	0.552001	0.917601	0.3656		THAP6	3.76244	3.99313	0.230686
SETD9	1.83211	2.19623	0.364123		ALDH1A2	1.86217	2.09251	0.230337
MYLK	4.99664	5.3604	0.363765		ZNF519	1.86217	2.09251	0.230337
BNC2	3.94572	4.30932	0.363601		CCDC59	3.49764	3.7278	0.230169
SORBS3	4.97209	5.33479	0.362703		ZNF425	0.937275	1.16736	0.230089
ZG16B	2.46867	2.83033	0.361661		ZNF880	2.52224	2.75233	0.230089
C1QA	9.16061	9.52226	0.361645		MRPS33	3.2592	3.48929	0.230089
XYLT1	5.489	5.8506	0.361599		CCZ1	3.17305	3.40244	0.229391
CACFD1	2.64465	3.0058	0.361151		SOWAHD	2.86767	3.09677	0.229103
TIAM1	4.3145	4.67481	0.360308		DISP1	3.34839	3.57733	0.22894
STC1	2.28602	2.64576	0.359739		POLR3B	3.34839	3.57733	0.22894
PDGFA	3.44904	3.80851	0.359469		POLR1A	5.4789	5.70774	0.228838
ZNF471	2.52975	2.88909	0.359346		RNF26	4.46719	4.69585	0.228665
SERPINH1	6.834	7.19316	0.359157		DCP1B	3.3795	3.60751	0.228013
RHOB	3.66861	4.02776	0.359151		CYP2S1	5.05155	5.27941	0.227863
CAVIN3	3.40897	3.76734	0.358373		GPR35	1.94769	2.17545	0.227755
DMWD	3.43315	3.7915	0.358353		CCDC15	2.08614	2.31368	0.227544
SLC45A4	3.65497	4.01316	0.358191		GNL3L	6.01919	6.2467	0.227506
TRPM4	3.91743	4.27546	0.358028		ZNF704	5.71977	5.94725	0.227475
FAM180A	4.39467	4.75247	0.357798		HNRNPA1L2	2.21245	2.43982	0.227369
TMTC1	2.89729	3.25451	0.357212		E2F6	3.83718	4.0645	0.227317
WDR54	2.71208	3.06929	0.357212		PDK3	6.64853	6.87558	0.227046
TMEM150B	2.35514	2.71236	0.357212		RELL1	5.65768	5.88454	0.226859
MT1E	2.30361	2.66083	0.357212		C14orf93	2.71749	2.9443	0.226802
ID3	2.19468	2.55189	0.357212		FAM174B	3.78004	4.00678	0.226745
CRADD	1.73171	2.08892	0.357212		MB21D2	3.53956	3.76577	0.226215
CDC25C	1.65154	2.00875	0.357212		MSANTD4	4.64413	4.8703	0.226162
DHRS9	1.27714	1.63435	0.357212		NDST2	6.95578	7.18173	0.225952
SAP25	1.16611	1.52332	0.357212		PIPOX	0.443461	0.668911	0.22545
CYGB	1.04582	1.40303	0.357212		IQCC	-0.778932	-0.553482	0.22545
PAIP2B	0.914571	1.27178	0.357212		AZIN2	-0.778932	-0.553482	0.22545
RAB3C	0.914571	1.27178	0.357212		CATSPERE	-0.778932	-0.553482	0.22545
CPS1	0.429145	0.786357	0.357212		PIF1	-0.778932	-0.553482	0.22545
CEP126	0.222694	0.579906	0.357212		LAMP5	-0.778932	-0.553482	0.22545
CLSTN2	0.222694	0.579906	0.357212		FRAS1	-0.778932	-0.553482	0.22545
SEC14L6	-0.0183143	0.338898	0.357212		SYNGAP1	-0.778932	-0.553482	0.22545
GPR173	-0.0183143	0.338898	0.357212		VEGFC	-0.0419663	0.183484	0.22545
ELOVL7	-0.307821	0.0493911	0.357212		RFXAP	2.02842	2.25387	0.22545
IL2RB	-0.670391	-0.313179	0.357212		KMT5C	2.39099	2.61644	0.22545
SLC6A9	-1.15582	-0.798606	0.357212		DDX11	1.33655	1.562	0.22545
SYPL2	-1.15582	-0.798606	0.357212		RASL11A	1.33655	1.562	0.22545
SEMA6C	-1.15582	-0.798606	0.357212		MLST8	3.82593	4.05138	0.22545
MYPN	-1.15582	-0.798606	0.357212		RPS2	9.03858	9.26344	0.224858
TCF7L1	-1.15582	-0.798606	0.357212		ZNF597	2.81174	3.03593	0.224182
GPR146	-1.15582	-0.798606	0.357212		DNAJC30	2.64253	2.86656	0.224025
GAREM1	-1.15582	-0.798606	0.357212		IFFO2	4.19726	4.42125	0.223994
LYSMD1	-1.89278	-1.53557	0.357212		TIMP1	8.44863	8.6724	0.223768
SLC26A9	-1.89278	-1.53557	0.357212		AKAP12	6.745	6.96863	0.223624
SEPTIN4	-1.89278	-1.53557	0.357212		KIF24	2.22963	2.45318	0.223552
SGPP2	-1.89278	-1.53557	0.357212		PLA2G7	8.29419	8.51768	0.223493
SIM2	-1.89278	-1.53557	0.357212		SQLE	4.76392	4.9874	0.223484
CSPG5	-1.89278	-1.53557	0.357212		E2F2	2.10488	2.32826	0.22338
BMPR1B	-1.89278	-1.53557	0.357212		ZNF561	4.73414	4.95725	0.223108
ANKRD55	-1.89278	-1.53557	0.357212		HLA-DRA	3.79742	4.02031	0.222888
COL22A1	-1.89278	-1.53557	0.357212		CFI	1.64893	1.87154	0.22261
GPC1	4.61853	4.97524	0.35671		ARFIP2	4.02597	4.24814	0.222169
C1S	3.78591	4.14223	0.356318		SELL	5.38621	5.60826	0.222042
GNA11	4.25244	4.60836	0.355917		ZSCAN5A	2.29636	2.51818	0.221823
HSD3B7	3.91743	4.27301	0.355579		CCL18	1.23814	1.45982	0.221673
CHPF	4.374	4.72943	0.355427		ITGB8	3.97596	4.19744	0.221487
ATP13A2	4.61853	4.97373	0.355202		TRIM13	5.40901	5.63048	0.221466
RILPL1	2.55934	2.91446	0.355118		CBX5	6.8466	7.06803	0.221424
KCNK2	2.42111	2.77601	0.354907		GLT1D1	0.978498	1.19943	0.220928
ITGA10	2.98714	3.34124	0.354098		GPR18	0.978498	1.19943	0.220928
ANGPTL4	2.9541	3.30813	0.354026		IRF4	3.74463	3.96543	0.220796
CCDC107	3.53348	3.88749	0.354013		PDIK1L	4.72508	4.94548	0.220395
SORBS2	1.90308	2.25699	0.353911		ZNF71	3.38717	3.60751	0.220339
PILRA	4.916	5.26871	0.352711		DPP4	5.35329	5.57351	0.220217
MEST	1.41302	1.7656	0.352573		IFITM10	3.56684	3.78703	0.220185
MCC	3.27268	3.62478	0.352098		MACROD1	0.661641	0.881455	0.219815
NACC2	5.24904	5.60105	0.352014		OSM	3.21677	3.43646	0.219697
CLMP	6.54508	6.89647	0.351389		ARL5A	6.58406	6.80374	0.219689
APOC1	0.959659	1.31052	0.350857		RAD9A	2.61665	2.83629	0.219636
SCARA3	4.57573	4.9262	0.350473		GPR84	4.20162	4.42125	0.219636
RGMB	4.1637	4.51402	0.350314		TAGLN	2.52224	2.74148	0.219242
LOX	6.40642	6.7562	0.349778		YPEL1	1.98862	2.20733	0.218709
GIPC1	5.47936	5.82908	0.349728		RWDD2B	2.95287	3.17141	0.218539
HPCAL1	5.05753	5.40694	0.349414		SIRT1	5.60436	5.82284	0.218484
PCOLCE	4.5721	4.92152	0.349414		GSPT1	6.85147	7.06965	0.218189
SPOCD1	2.19468	2.54379	0.349107		ERAL1	3.42494	3.64292	0.217975
LTBP1	5.95897	6.30783	0.348861		NTN1	0.255015	0.47299	0.217975
SMTN	4.33604	4.68406	0.348023		SYP	0.255015	0.47299	0.217975
NBPF12	2.99799	3.34591	0.347919		TSFM	3.22536	3.44317	0.217819
TUSC3	3.68884	4.03645	0.347616		CARD11	4.38526	4.60302	0.217766
ADGRE3	3.35936	3.70692	0.347566		TBC1D31	3.6711	3.88885	0.217746
IPP	1.34668	1.69416	0.347481		SLC2A5	3.62641	3.84392	0.217503
AMOTL2	3.13205	3.47938	0.347331		MGST2	4.46719	4.68457	0.217382
MMD	4.68716	5.03428	0.347123		SGIP1	2.71749	2.9348	0.217311
UNC5C	0.294844	0.641967	0.347123		NPRL2	2.92151	3.13871	0.217206
NRN1	0.294844	0.641967	0.347123		TATDN1	2.92151	3.13871	0.217206
C5AR1	7.39852	7.74487	0.346353		CEP72	1.67424	1.8913	0.217062
A4GALT	2.97621	3.32241	0.346199		MBNL3	6.20216	6.41913	0.216966
S100A9	6.43464	6.78055	0.345904		FOXRED2	5.60601	5.82284	0.216839
EFNB1	3.44904	3.79492	0.345875		H4C8	5.34149	5.55814	0.216646
SLIT1	0.0665746	0.411961	0.345387		ADRB2	4.8663	5.08287	0.216577
MFAP3L	0.0665746	0.411961	0.345387		EIF3L	7.49919	7.71556	0.216373
DYNC1I1	0.0665746	0.411961	0.345387		RPF2	3.56007	3.77644	0.216369
POLR2L	5.53627	5.88148	0.345203		DZIP3	3.29228	3.50861	0.216339
PCSK6	4.68044	5.02558	0.345137		BACE2	7.0232	7.23925	0.216049
ORMDL2	3.72845	4.07352	0.345065		SGTB	8.77739	8.99334	0.21595
RTL8C	4.72356	5.06858	0.345024		MRPS9	3.07192	3.28782	0.215896
TBC1D19	2.33817	2.68314	0.344965		GSTM1	3.70219	3.91804	0.215848
IGFBP3	8.63567	8.98036	0.344692		H4C3	5.35329	5.56891	0.215622
ECE1	4.8754	5.21995	0.344551		GEMIN5	4.42308	4.63854	0.215462
CKAP4	6.64336	6.98743	0.344075		DENND5B	4.12567	4.34089	0.21522
PLTP	8.57584	8.9199	0.344062		KPNA4	7.43307	7.64819	0.215116
HAS2	6.87503	7.21884	0.343806		SLC25A45	1.77127	1.98625	0.214986
SPINDOC	3.70216	4.04509	0.342928		SPHK2	3.85389	4.06884	0.214951
ZNF540	-0.204727	0.1382	0.342928		MAPK9	5.26234	5.47708	0.214747
KCNK1	-0.204727	0.1382	0.342928		RHCE	-0.313268	-0.0989159	0.214352
ATP1B1	3.07172	3.41419	0.342468		PEX11G	-0.313268	-0.0989159	0.214352
FASTK	3.52601	3.86815	0.342145		TM4SF19	-0.313268	-0.0989159	0.214352
RGS16	0.718651	1.0608	0.342145		RECQL4	1.27169	1.48605	0.214352
TTC39B	2.51472	2.85675	0.342026		KLHL13	2.00866	2.22301	0.214352
KRT19	4.60795	4.9494	0.341448		ZNF440	3.61991	3.83374	0.213824
GPR35	2.61677	2.95781	0.341036		LPAR1	3.41747	3.63121	0.213745
RAG1	1.5955	1.9363	0.340794		COA3	3.82027	4.03371	0.213433
KDR	1.16611	1.50674	0.340629		DYRK3	1.86217	2.07534	0.213161
PRSS23	5.41606	5.75642	0.34036		ANGPT2	1.86217	2.07534	0.213161
GNA14	0.552001	0.89229	0.340289		NUDT3	7.48495	7.69778	0.212829
DAB2IP	1.78278	2.12196	0.339178		ZNF726	0.501176	0.713999	0.212823
KAZALD1	1.04582	1.38499	0.339178		CPO	0.501176	0.713999	0.212823
TEAD3	1.04582	1.38499	0.339178		ALG9	4.20162	4.41444	0.212823
GALNT6	5.44608	5.78507	0.338991		CREB3L4	2.27996	2.49253	0.212569
SCN8A	1.41302	1.75159	0.338566		PDF	2.27996	2.49253	0.212569
RCN3	4.95827	5.29672	0.338444		EEF2KMT	2.4508	2.66317	0.212372
NFKB2	5.30689	5.64528	0.338396		OVCA2	1.01858	1.23079	0.212214
ATXN7L2	1.70548	2.04365	0.338179		RPL27	6.97564	7.18774	0.212098
NDFIP2	1.70548	2.04365	0.338179		ESR1	2.74164	2.95373	0.212086
TRIM47	5.28048	5.61852	0.338046		SEMA4C	2.86767	3.07965	0.211978
SPEG	1.94852	2.28643	0.337912		IGF1	6.39908	6.61087	0.211786
HAPLN3	0.363556	0.701468	0.337912		TNFSF9	2.78875	2.99997	0.211217
UTS2R	0.363556	0.701468	0.337912		EEF2	10.3417	10.5525	0.210841
MARCHF4	0.363556	0.701468	0.337912		LNPK	6.44484	6.65561	0.210771
FAP	3.2365	3.57395	0.337449		PHKB	6.49186	6.70251	0.210644
EPB41L1	3.2365	3.57395	0.337449		BRI3BP	5.91952	6.1299	0.210378
DPEP2	2.49953	2.83698	0.337449		FBXL15	3.81459	4.02479	0.210193
TBX3	2.49953	2.83698	0.337449		KANK2	5.0099	5.22008	0.210182
GDF15	4.01678	4.35404	0.337265		ATP8A2	2.02842	2.23853	0.210102
FSTL1	6.93412	7.27132	0.337205		FADS2	7.48629	7.69603	0.209734
CXCL5	4.40693	4.74365	0.336719		ALDH18A1	5.20053	5.41016	0.209636
SNPH	3.35936	3.69599	0.336636		GJA4	1.1686	1.37813	0.209531
OSMR	4.73657	5.07282	0.336242		THAP1	3.23389	3.44317	0.209283
SDC1	3.39262	3.72854	0.335917		ZFP3	2.66795	2.87651	0.208552
RPS6KA2	5.1504	5.48627	0.335872		KLHL7	4.5719	4.78042	0.208517
SLC2A13	3.21806	3.55391	0.335848		GOLM1	1.88403	2.09251	0.208477
LAMB2	5.59103	5.92659	0.335558		USP45	3.71445	3.92285	0.208405
IGFBP5	5.38127	5.71642	0.335147		ZNF577	2.52224	2.73055	0.208312
HILPDA	1.73171	2.06646	0.334757		ESS2	3.64573	3.85402	0.208288
MAP7D1	6.65625	6.99079	0.334536		YPEL2	5.59776	5.80602	0.208262
G0S2	1.90308	2.23702	0.333942		APBA1	1.62317	1.83118	0.208016
MMP9	8.47536	8.80888	0.333524		WDR31	1.62317	1.83118	0.208016
EDIL3	5.3667	5.7001	0.333403		SUCLG2	5.84626	6.05412	0.207867
CRIP1	3.20875	3.54175	0.332998		MUTYH	2.17748	2.38512	0.207639
SH3RF2	1.34668	1.67944	0.332759		KLHL22	4.21029	4.41785	0.207555
PDZD7	0.609717	0.942476	0.332759		MS4A7	8.13381	8.34122	0.207409
SMPDL3B	-0.975246	-0.642487	0.332759		SYNDIG1L	1.30448	1.51181	0.207326
CADM3	-0.975246	-0.642487	0.332759		GPSM2	3.47621	3.68315	0.206943
AKAP5	-0.975246	-0.642487	0.332759		ARHGAP1	6.50955	6.71642	0.206874
RRAD	-0.975246	-0.642487	0.332759		ZCCHC8	5.03454	5.24142	0.206871
KCNIP3	-0.975246	-0.642487	0.332759		ARHGEF17	2.2466	2.45318	0.206579
COX14	3.50335	3.83532	0.331978		SMYD5	2.2466	2.45318	0.206579
NT5M	0.959659	1.29128	0.33162		ZNF473	2.81174	3.01806	0.206316
MAF	4.78435	5.11582	0.331473		ANKS6	0.89484	1.10102	0.206182
GRIN3A	2.26821	2.59959	0.33138		SOX4	6.01548	6.22155	0.206065
FUCA1	10.4637	10.795	0.331313		IP6K1	6.19343	6.39942	0.205989
CCL2	8.43427	8.76413	0.329857		IMPA2	3.7266	3.93242	0.205826
PGBD5	6.42664	6.7562	0.329565		ANKRD49	3.56007	3.76577	0.205703
SCRT2	2.28602	2.61514	0.329123		NDUFA7	2.85666	3.06232	0.205661
IFITM10	0.819935	1.14893	0.328992		ASF1B	2.85666	3.06232	0.205661
GPR84	4.50904	4.83781	0.328767		NXT2	4.72811	4.93361	0.205506
NOL3	1.12712	1.45582	0.328699		ZNF503	4.23602	4.4415	0.205482
RBFOX3	1.38024	1.70874	0.328501		ZNF607	1.42866	1.63415	0.205482
OLFML2A	1.38024	1.70874	0.328501		EHHADH	1.81744	2.02255	0.205112
FBLIM1	3.30798	3.63626	0.328282		DHCR24	6.78404	6.98883	0.204796
ACE	3.00875	3.33655	0.3278		CCR2	3.88132	4.08609	0.204775
CNN3	4.2479	4.57494	0.327039		TMEM43	5.72735	5.93183	0.204474
CROT	3.46477	3.7915	0.326731		SFT2D2	8.10938	8.31357	0.204192
CD300E	3.22731	3.55391	0.3266		SLC24A1	3.2592	3.46312	0.203917
OSBPL6	1.50715	1.83366	0.326515		CFAP410	2.8231	3.02702	0.203917
RGS4	3.81074	4.13685	0.326118		TP73	0.320604	0.524521	0.203917
CKM	1.00338	1.3295	0.326118		FAM81A	0.320604	0.524521	0.203917
SLC41A2	3.57754	3.90342	0.325882		CLEC5A	0.320604	0.524521	0.203917
TMEM145	0.665212	0.990974	0.325762		UBE3A	7.04398	7.2479	0.203917
CST3	8.66617	8.99177	0.325597		EFCAB8	4.35035	4.55427	0.203917
SYNJ2	4.89584	5.22122	0.325379		MGST3	5.97532	6.17897	0.203649
LGALS1	7.96537	8.29014	0.324774		DONSON	2.86767	3.07101	0.203339
ITGB3	4.00607	4.33068	0.324607		PPM1H	6.73602	6.93926	0.203245
ZNF443	2.19468	2.51919	0.324515		SLC22A5	3.64573	3.84898	0.203243
TMEM37	5.52319	5.84731	0.324117		USP46	4.00617	4.2093	0.20313
ENOX1	1.90308	2.22693	0.323853		APBA3	3.19944	3.40244	0.202999
ALK	-0.418852	-0.0949988	0.323853		GPATCH1	3.19944	3.40244	0.202999
MB21D2	2.26821	2.59175	0.323539		RPS5	6.93825	7.14104	0.202782
HTRA1	6.55246	6.87564	0.323176		NOTCH1	6.6023	6.80505	0.202745
PELI1	4.07428	4.39742	0.323134		CNOT7	6.14786	6.35029	0.20243
KLC2	3.18996	3.51298	0.323023		MPI	3.80889	4.0113	0.202413
HDAC11	1.83211	2.15426	0.322151		DTX4	4.06476	4.26717	0.202405
ZNF891	1.31233	1.63435	0.322023		ZNF529	3.38717	3.58948	0.202305
SLC25A4	1.31233	1.63435	0.322023		NUP133	5.72129	5.92345	0.202158
SIGLEC15	4.75267	5.07422	0.321548		DLC1	6.17138	6.37331	0.201927
RPL39L	1.65154	1.97298	0.321441		ARMCX5	2.83438	3.03593	0.201551
SELENOP	7.80399	8.1251	0.321113		C2CD2	3.47621	3.67747	0.201264
AGAP3	5.1504	5.47139	0.320993		H2BC18	5.29534	5.49657	0.201231
P4HA3	2.90884	3.22946	0.320623		UNG	3.36403	3.56507	0.201049
SGSH	5.48708	5.80724	0.320168		PIGK	5.54557	5.74624	0.200665
AKAP12	4.85764	5.17736	0.319721		LRRC61	1.33655	1.53712	0.200575
MYO1B	5.20525	5.52487	0.319619		MOSPD3	3.27583	3.47627	0.200432
TTLL1	2.78904	3.10828	0.319244		FZD2	4.46719	4.66748	0.200292
MAGEE1	0.718651	1.0379	0.319244		CNNM3	4.61175	4.81187	0.20012
C1QTNF1	0.718651	1.0379	0.319244		TTLL12	5.1291	5.32916	0.200058
MSC	-0.0183143	0.30093	0.319244		IFT122	4.11184	4.31185	0.200012
CLTRN	-1.60328	-1.28403	0.319244		SNIP1	4.52398	4.72368	0.199698
TRIM72	-1.60328	-1.28403	0.319244		FAM124B	2.56346	2.76309	0.199633
CTSB	12.2463	12.5655	0.319191		TMEM107	3.63932	3.83884	0.199513
MPEG1	7.36225	7.68141	0.31916		RPL5	7.83104	8.03051	0.199468
IQCG	2.37192	2.6905	0.318577		AGAP1	4.43052	4.62974	0.199219
MMP16	1.94852	2.26687	0.318349		IPO7	7.18658	7.38577	0.199193
RBP4	3.66861	3.9865	0.317886		SLC4A11	0.759488	0.958417	0.198929
RALGPS1	1.34668	1.66457	0.317886		PER2	3.28408	3.48279	0.198716
TSPAN4	6.14735	6.46523	0.317879		CPA3	10.6524	10.8511	0.198686
BHLHE41	2.65839	2.97599	0.317602		FRMD4A	4.41934	4.61793	0.198589
TMC7	0.914571	1.23198	0.317411		ARVCF	2.40618	2.60452	0.198341
ALPK2	0.914571	1.23198	0.317411		NCAPG	3.15518	3.35341	0.198229
TSPAN33	4.15888	4.47619	0.31731		SETD7	6.42261	6.62052	0.197911
HSPA4L	1.78278	2.10002	0.317236		DDIT4L	2.76539	2.96309	0.197705
DPM2	3.74786	4.06505	0.317186		SLC9A7	5.69061	5.88823	0.19762
BBS2	3.86507	4.18194	0.316872		AHR	7.89198	8.08944	0.197462
ARNT2	2.1172	2.43405	0.316854		GOLGA7B	-0.647687	-0.450388	0.197299
TSGA10	0.294844	0.61127	0.316426		C17orf100	-0.647687	-0.450388	0.197299
H4C1	3.90019	4.21549	0.315307		HPN	-0.647687	-0.450388	0.197299
TPST1	4.01143	4.32596	0.314526		CHN1	-0.647687	-0.450388	0.197299
CST7	2.13696	2.45149	0.314526		MAP2	-0.647687	-0.450388	0.197299
TMCC2	0.770182	1.08334	0.313157		EPHA1	-0.647687	-0.450388	0.197299
TFAP2C	0.770182	1.08334	0.313157		FXN	2.52224	2.71954	0.197299
C1orf53	-0.814781	-0.501624	0.313157		TRIM47	5.4699	5.66676	0.196863
NXPH4	-0.814781	-0.501624	0.313157		STK17B	6.78622	6.98251	0.196298
EFCAB5	-0.814781	-0.501624	0.313157		MCM4	4.23176	4.42803	0.19627
SCN4A	-0.814781	-0.501624	0.313157		COMTD1	1.09554	1.29154	0.196006
CACNG8	-0.814781	-0.501624	0.313157		SAMHD1	9.53098	9.72673	0.195753
NLGN4X	-0.814781	-0.501624	0.313157		TNFAIP1	4.59528	4.79098	0.195699
SPSB1	2.75107	3.06363	0.31256		H3C8	4.21892	4.41444	0.195519
BDH2	2.80148	3.11377	0.312293		FBXL18	4.21892	4.41444	0.195519
RORA	0.959659	1.27178	0.312124		AP3B1	7.43816	7.6336	0.195435
NHLRC1	0.959659	1.27178	0.312124		EXTL2	3.30043	3.49576	0.195336
ABHD12	5.95897	6.27086	0.311898		IRAK3	7.32386	7.51917	0.195316
VSIR	6.11034	6.42222	0.311878		RNPC3	3.06237	3.25768	0.195314
ICAM1	6.95862	7.2704	0.311784		NUDCD2	3.33258	3.52768	0.195105
CDC42BPA	3.88858	4.20011	0.311529		WDR75	4.22321	4.41785	0.194636
PTMS	6.12279	6.43378	0.310994		PMM2	4.35035	4.54494	0.194589
NLGN2	2.8621	3.17277	0.310669		FZD5	4.66322	4.85779	0.194572
C12orf60	-0.307821	0.00284854	0.310669		BROX	7.11848	7.313	0.194514
ADAM11	-0.307821	0.00284854	0.310669		PAICS	4.78149	4.97588	0.194385
PRKAA2	-0.307821	0.00284854	0.310669		DNAJC6	2.9109	3.10526	0.194359
SBSN	-0.307821	0.00284854	0.310669		BTBD11	3.20813	3.40244	0.194308
PKIG	2.09716	2.4075	0.310339		RETSAT	5.58947	5.78373	0.194257
SERGEF	3.40082	3.71055	0.309731		INAVA	-0.217053	-0.022967	0.194086
TMEM8B	1.5372	1.8469	0.309694		ANK3	-0.217053	-0.022967	0.194086
WNT5A	5.9919	6.30123	0.309335		NINL	-0.217053	-0.022967	0.194086
KCNC3	0.0665746	0.375892	0.309317		NTSR1	-0.217053	-0.022967	0.194086
NKX3-1	0.0665746	0.375892	0.309317		PCBP3	-0.217053	-0.022967	0.194086
ELFN1	0.0665746	0.375892	0.309317		TSPAN5	-0.217053	-0.022967	0.194086
RASA3	5.1504	5.45959	0.309194		EGF	-0.217053	-0.022967	0.194086
KITLG	3.81687	4.12604	0.309162		PRDM1	4.65371	4.84771	0.194004
SNAI2	2.45299	2.76211	0.309118		MRPS27	4.84973	5.04367	0.193944
MPV17L2	2.57392	2.88268	0.308767		DHX57	4.57862	4.77245	0.193828
KDM7A	4.1637	4.47192	0.308219		PLXNC1	9.57647	9.77016	0.193685
C16orf86	0.609717	0.917601	0.307884		APLF	3.95546	4.14901	0.193556
SYNC	3.87687	4.18455	0.30768		TBCK	4.85251	5.04588	0.193375
CAV1	6.87356	7.1808	0.307238		TBC1D8B	2.74164	2.9348	0.193165
IGF2R	8.43227	8.73906	0.306784		TMEM176B	6.53568	6.72883	0.193156
LRRK2	1.56665	1.87301	0.306363		HSD17B7	2.31257	2.50541	0.192845
TNFAIP6	1.56665	1.87301	0.306363		DYRK4	4.517	4.70983	0.19283
KIFC2	1.97071	2.27668	0.305968		GEMIN6	2.83438	3.02702	0.192646
FBXO44	2.13696	2.4428	0.305835		ARHGAP32	4.59859	4.79098	0.19239
CARD10	2.48419	2.78979	0.305602		HAPLN4	6.46402	6.65633	0.192317
TMEM243	2.71208	3.01756	0.305476		EIF4EBP2	7.72716	7.9194	0.192234
CRTC2	4.3488	4.65425	0.305451		GPBAR1	0.114153	0.306341	0.192188
TIMM17B	3.30798	3.61321	0.305229		NOL6	4.66322	4.85528	0.192059
SLC1A1	3.44112	3.7463	0.305186		UTP20	4.05997	4.25196	0.191992
DCBLD1	4.51283	4.81779	0.304955		ZNF227	4.40807	4.60002	0.191957
SGTB	6.69009	6.99451	0.304419		CBWD1	3.34839	3.54025	0.191867
SYTL2	2.82603	3.1301	0.304068		PRRG1	2.54985	2.74148	0.191629
PLOD2	5.94081	6.24485	0.304042		TDP2	6.53654	6.72815	0.191607
HSPA12A	2.37192	2.67574	0.303818		TMBIM6	10.2406	10.432	0.191405
APBB1	2.15646	2.46013	0.303668		RPS13	7.09992	7.29131	0.191389
POU2F2	5.93518	6.23859	0.303411		IFT81	1.88403	2.07534	0.191302
ITGB5	7.72744	8.03075	0.303318		TRMT10A	1.88403	2.07534	0.191302
PDGFRA	6.59862	6.90164	0.303011		TMEM117	3.11877	3.31002	0.191247
ACOX2	1.04582	1.34824	0.30242		PABPC1	10.3418	10.5326	0.190861
DAG1	5.66946	5.97185	0.302387		NDUFAF4	2.04792	2.23853	0.190606
CAMK2D	4.89584	5.19817	0.302326		PTGDS	2.12337	2.31368	0.190311
PRDM1	4.0794	4.38159	0.302189		CALCRL	4.01115	4.20141	0.190261
BOC	0.868029	1.17014	0.302114		SNRPA	4.03087	4.22106	0.190187
PRRX1	5.14796	5.44986	0.301901		PTAR1	5.86836	6.0585	0.190144
LGALS3	6.04385	6.34503	0.301178		DIAPH2	6.20759	6.3977	0.190108
RIBC2	0.429145	0.730323	0.301178		ZNF593	0.61011	0.800155	0.190045
SIX1	0.429145	0.730323	0.301178		FAM161A	0.61011	0.800155	0.190045
SNTB2	4.93588	5.23639	0.300508		SLC46A1	5.75134	5.94134	0.190002
TATDN3	2.9541	3.25451	0.300406		PLS1	2.97341	3.16331	0.189897
SHANK2	0.146745	0.447151	0.300406		KLHL36	5.83788	6.02758	0.1897
FAM118A	3.17091	3.47085	0.299944		TBC1D10A	3.89215	4.0818	0.189654
CYB5A	2.71208	3.01169	0.299612		ZFAND1	4.43423	4.62385	0.189615
MID1	2.71208	3.01169	0.299612		GYPE	0.806031	0.995412	0.189381
ASAP2	3.05103	3.35056	0.299527		ZNF608	0.806031	0.995412	0.189381
PRKCA	6.78161	7.08106	0.29946		ERCC6L	0.806031	0.995412	0.189381
TNS3	8.60894	8.90762	0.298676		TP53RK	4.56177	4.75098	0.189209
DST	6.42362	6.72204	0.298417		RTL8A	2.50823	2.69726	0.189025
TUBA4A	1.85615	2.15426	0.298105		VAPB	5.01734	5.20634	0.189005
BMF	6.3419	6.63983	0.297929		FBXO46	3.76244	3.95137	0.188933
ST6GALNAC2	-0.670391	-0.3733	0.297091		SENP8	0.978498	1.16736	0.188866
PCSK4	-0.670391	-0.3733	0.297091		TBC1D5	7.05667	7.2455	0.188833
ZNF135	-0.670391	-0.3733	0.297091		PGM2L1	3.83157	4.02031	0.18874
TMEM150C	-0.670391	-0.3733	0.297091		GAS7	8.66845	8.85693	0.188484
PCDH7	-0.670391	-0.3733	0.297091		MRTO4	2.71749	2.90595	0.188456
TRAM1L1	-0.670391	-0.3733	0.297091		RAB9A	5.11531	5.30358	0.188269
HBEGF	2.98714	3.284	0.296859		IKBIP	4.02104	4.2093	0.188257
NEFH	2.37192	2.6683	0.296381		PFKFB3	9.15399	9.34218	0.188192
VMO1	3.52601	3.82198	0.295974		ANO10	4.41183	4.60002	0.18819
AMIGO3	1.41302	1.70874	0.295711		DCLK2	1.27169	1.45982	0.188121
GEMIN2	1.87981	2.1754	0.295593		ACVR2B	4.09788	4.28596	0.188078
ROR1	2.52975	2.82366	0.293907		RPS4X	9.03172	9.21941	0.187697
TMEM132A	2.52975	2.82366	0.293907		HSPA2	3.06237	3.25005	0.187681
NLRC3	1.12712	1.42084	0.293723		EEF1A1	12.0139	12.2016	0.187665
KY	1.12712	1.42084	0.293723		TMEM116	1.51525	1.70286	0.187607
SERPINE2	7.42287	7.71631	0.293436		PRDM4	5.43701	5.62458	0.187578
FERMT1	1.90308	2.19623	0.293157		SCO1	4.83858	5.0259	0.187325
ABCA7	4.54647	4.83947	0.292998		CEP85L	4.48875	4.67605	0.187303
GREM2	2.60263	2.89548	0.292851		FAM104B	1.72357	1.9108	0.187231
CFAP300	0.222694	0.515055	0.292361		CRAT	4.96702	5.15413	0.187111
CLCA2	-1.36227	-1.06991	0.292361		NRF1	4.15743	4.34448	0.18705
SPIC	-1.36227	-1.06991	0.292361		PPM1F	5.03699	5.22399	0.187002
PLCL1	-1.36227	-1.06991	0.292361		ZNF517	1.90557	2.09251	0.186944
MCF2L2	-1.36227	-1.06991	0.292361		MFF	5.38046	5.56738	0.186921
RNF32	-1.36227	-1.06991	0.292361		GNPNAT1	3.75059	3.93718	0.186592
PTPRN2	-1.36227	-1.06991	0.292361		MKS1	2.27996	2.46642	0.186456
NKAPL	-1.36227	-1.06991	0.292361		NMT2	4.65371	4.84011	0.186398
EPB41L4B	-1.36227	-1.06991	0.292361		MS4A3	4.76392	4.9502	0.186281
SLC16A3	7.15252	7.44457	0.292047		MTRR	4.12567	4.31185	0.186184
RELB	4.76543	5.05724	0.291814		ZNF689	4.23176	4.41785	0.186086
FAM20A	4.0274	4.31885	0.291448		ZNF814	2.8231	3.00904	0.185939
TNFRSF1B	7.95532	8.24665	0.291329		CHEK1	3.03332	3.21911	0.185786
ZNF154	2.19468	2.48574	0.29106		LSS	3.55326	3.73875	0.18549
OLFML2B	7.14217	7.4331	0.290927		SIMC1	3.80317	3.98855	0.185382
C16orf95	0.770182	1.0608	0.290614		TMEM37	5.52659	5.71192	0.185329
TBX2	2.1172	2.4075	0.290301		SEMA3A	5.2307	5.41529	0.184595
PRICKLE2	2.49953	2.78979	0.290254		POLR3H	3.96061	4.1449	0.184294
AGFG2	2.80148	3.0917	0.290224		RPL21	7.44461	7.62882	0.18421
HDAC10	4.97484	5.26502	0.290182		ERI3	3.71445	3.89865	0.184198
LYPD1	6.21283	6.50283	0.289991		QPCTL	3.15518	3.33909	0.183909
VILL	1.83211	2.12196	0.28985		ZNF416	3.04307	3.22691	0.183836
FAM219B	4.35725	4.6467	0.289453		GTF2A1	6.49542	6.67925	0.183832
CTSD	10.8043	11.0936	0.289323		H2AC11	5.73489	5.91864	0.183755
HOMER1	1.47645	1.7656	0.289148		PLA2G2D	2.92151	3.10526	0.183751
MUC1	-0.108512	0.180636	0.289148		ALOX15B	2.83438	3.01806	0.183685
SCN5A	-0.108512	0.180636	0.289148		TSPYL2	2.83438	3.01806	0.183685
CELSR3	-0.108512	0.180636	0.289148		PORCN	2.78875	2.9724	0.183649
IRS1	4.89003	5.17867	0.288641		NLN	8.35537	8.53898	0.18361
COPS9	4.22961	4.51816	0.288547		USP54	4.99491	5.17847	0.183552
NFAM1	5.07043	5.35809	0.287658		ZNF709	2.64253	2.82606	0.183525
PLCD3	3.6412	3.92854	0.287342		YAF2	4.19289	4.37638	0.183494
NTMT1	3.40897	3.69599	0.287026		TMEM86A	6.60806	6.79131	0.183248
MFGE8	4.62554	4.9121	0.28656		ATPAF2	3.90289	4.08609	0.183201
CALD1	6.63643	6.92288	0.286454		SLCO2B1	9.13745	9.32059	0.183144
COMMD7	5.13328	5.41918	0.2859		TLR8	6.41136	6.59438	0.18302
MORN4	1.20408	1.48996	0.285886		TTC33	4.45263	4.63561	0.182978
DPYSL2	6.01611	6.30183	0.285722		FEZ2	5.566	5.74895	0.182948
NDUFA13	6.66308	6.94844	0.285352		MED28	6.10546	6.28829	0.18283
MAP1A	6.69176	6.97693	0.285172		ZNF429	3.51175	3.69445	0.182701
SOD2	10.3522	10.6372	0.28502		MPDZ	3.48339	3.66605	0.182659
TMEM119	5.89367	6.17835	0.284679		EIF3CL	1.74761	1.93004	0.182422
SEMA3C	4.91886	5.20333	0.284466		MYO1D	6.51043	6.69269	0.182259
PLA2G7	7.4655	7.7495	0.283999		RPL37	7.52289	7.70513	0.182237
BCDIN3D	2.42111	2.70511	0.283999		ATP13A2	6.35769	6.53986	0.182169
CTSS	9.08807	9.37193	0.283857		PAQR8	4.94119	5.12313	0.181938
CHCHD5	2.26821	2.55189	0.283683		PEX1	4.25292	4.43478	0.181865
UCN	-0.539146	-0.255463	0.283683		CDR2	4.11184	4.2934	0.181563
IGF1R	3.51849	3.80173	0.28324		CR1	8.82266	9.00402	0.181355
ZNHIT2	2.35514	2.63817	0.283021		METRN	1.1686	1.34984	0.181242
GJC1	2.19468	2.47725	0.282573		DIS3L	5.40145	5.58265	0.181204
SLAMF8	7.13482	7.4171	0.282285		CCZ1B	3.89215	4.07317	0.181028
NATD1	3.84117	4.12332	0.282147		IMPDH2	4.97723	5.15822	0.18099
SPIRE1	5.04451	5.32655	0.282041		VPS9D1	3.30853	3.48929	0.180761
MAP9	2.01411	2.29611	0.282006		CSNK1G3	5.2933	5.47381	0.180514
CREB3L1	4.03269	4.31409	0.281406		DSCC1	0.851119	1.03148	0.180362
TMEM91	2.37192	2.65331	0.281392		PRRC1	6.40192	6.58228	0.180351
CAPG	6.39621	6.67736	0.281148		DHFR	3.55326	3.73329	0.180025
EIF5AL1	0.868029	1.14893	0.280898		KLHL21	5.46084	5.64073	0.179891
CD9	6.28103	6.56171	0.280676		CBWD6	0.661641	0.841378	0.179737
ZNF878	-0.0183143	0.261936	0.28025		PKIA	2.2466	2.42634	0.179737
PLCH1	-0.0183143	0.261936	0.28025		WDR12	3.80889	3.98855	0.179657
FAM50B	-0.0183143	0.261936	0.28025		DUS3L	3.34839	3.52768	0.179294
CD163L1	6.1388	6.4189	0.280099		KLHL42	4.7873	4.96659	0.179288
CEP170B	4.56117	4.84112	0.279949		ALG8	3.92415	4.10314	0.178994
USP53	3.62729	3.90658	0.279293		ANG	0.443461	0.622368	0.178908
TUBB3	5.43813	5.71732	0.279186		GINS2	0.443461	0.622368	0.178908
ZNF432	3.2547	3.53359	0.278886		GIMAP5	0.443461	0.622368	0.178908
MRPL52	3.82299	4.1014	0.278411		CA13	0.443461	0.622368	0.178908
SMYD5	3.53348	3.81189	0.278411		MLC1	6.07371	6.25244	0.178732
GATA1	0.363556	0.641967	0.278411		CCDC117	5.43701	5.6157	0.178695
DTX4	5.3562	5.63388	0.277678		ZNF28	4.60189	4.78042	0.178529
MRPL41	4.27937	4.55693	0.277568		STXBP6	4.05034	4.22885	0.178511
ADORA3	5.86136	6.13786	0.276502		BSPRY	2.66795	2.84645	0.178494
SLC15A3	6.1437	6.42001	0.276314		EMID1	3.14616	3.32463	0.178463
GARRE1	2.07684	2.35288	0.276039		RAD51D	4.03087	4.2093	0.178426
GADD45B	4.27491	4.55088	0.275967		PLCG1	3.44714	3.62532	0.178185
MAP1LC3A	1.12712	1.40303	0.275912		ABCC3	5.11068	5.28875	0.178071
RFX2	3.15161	3.42746	0.275852		ADI1	3.95028	4.12834	0.178058
TOM1L2	4.65668	4.93242	0.275742		IGIP	2.56346	2.74148	0.178019
TXLNB	3.29044	3.56597	0.275528		JAK3	6.8687	7.04671	0.178009
KCNJ5	2.51472	2.78979	0.275067		CREB1	6.63892	6.81672	0.177801
GJA1	6.55246	6.82721	0.274746		PIN4	1.77127	1.94902	0.177753
FFAR4	2.72519	2.99989	0.274695		PDZD7	0.186303	0.364056	0.177753
C12orf75	3.46477	3.73922	0.274454		FAM229B	0.186303	0.364056	0.177753
SRC	3.95131	4.22566	0.274351		TAF13	3.2592	3.43646	0.177261
TRIM3	3.01944	3.2937	0.274258		SDK2	2.86767	3.04478	0.177108
WLS	3.61325	3.88749	0.274246		IFNAR1	8.47542	8.65245	0.177025
MED11	2.09716	2.37132	0.274156		ZBED4	5.87383	6.05083	0.177004
ITGBL1	5.56574	5.83988	0.274145		GNG2	7.37251	7.54942	0.17691
NCS1	5.28933	5.56346	0.274128		POU2F2	5.44622	5.62311	0.176889
SLC50A1	3.68884	3.96238	0.27354		GOLPH3L	5.05877	5.23563	0.176858
SNED1	3.81687	4.09031	0.273437		CCP110	4.85804	5.03482	0.176779
RXRA	6.84155	7.11497	0.273418		KCNMA1	5.77053	5.94725	0.176718
NINJ1	6.04647	6.31974	0.273273		GPR34	5.75282	5.92944	0.176617
ZBTB8A	3.22731	3.50047	0.273161		STYX	5.78367	5.96017	0.176499
COPZ2	3.22731	3.50047	0.273161		ST6GALNAC2	2.72962	2.90595	0.176332
NT5C	3.22731	3.50047	0.273161		TGIF2	4.29839	4.47463	0.176236
HSD17B14	3.22731	3.50047	0.273161		DLG2	-0.126855	0.0491828	0.176038
EXT1	5.83589	6.10863	0.272735		ANO7	-0.126855	0.0491828	0.176038
SDC3	7.24535	7.51803	0.272685		LNP1	-0.126855	0.0491828	0.176038
SLC14A1	3.91743	4.18975	0.272323		BDP1	-0.126855	0.0491828	0.176038
CLIP3	3.2365	3.50882	0.272323		EPHX2	-0.126855	0.0491828	0.176038
GPR176	2.98714	3.25946	0.272323		TRPV4	3.75653	3.93242	0.175893
SPACA9	1.78278	2.0551	0.272323		SLC5A6	3.73263	3.90838	0.175744
H1-1	1.16611	1.43843	0.272323		CAND1	7.08348	7.25887	0.17539
SERPINI1	0.718651	0.990974	0.272323		NOCT	2.04792	2.22301	0.175093
ERVFRD-1	0.718651	0.990974	0.272323		ABRAXAS2	5.26234	5.43731	0.174969
GHR	0.0665746	0.338898	0.272323		BCAT1	8.76511	8.94008	0.174965
GZMM	-1.15582	-0.883495	0.272323		DTWD2	3.92415	4.0989	0.174751
GNLY	-1.15582	-0.883495	0.272323		MMGT1	6.10894	6.28362	0.174679
PDE1A	-1.15582	-0.883495	0.272323		CCNG2	6.86321	7.03787	0.174662
KISS1R	-1.15582	-0.883495	0.272323		DNAJC24	3.3405	3.515	0.174495
EP300	8.08275	8.35455	0.271802		ST8SIA6	5.30752	5.48198	0.174459
GEM	3.53348	3.80513	0.271645		LRRC14	4.35818	4.53241	0.174227
SEMA6B	6.70837	6.97994	0.271572		TMEM106B	6.44943	6.62348	0.174048
TBC1D9	4.93306	5.20461	0.271552		PPP2R1B	4.52746	4.70146	0.174004
TNFAIP2	6.95096	7.22202	0.271054		GGT1	3.81459	3.98855	0.173954
ATP8B1	5.10345	5.37418	0.270724		USP11	5.86698	6.04091	0.173928
AHNAK2	6.19997	6.47059	0.270614		FCRLB	1.88403	2.05795	0.17392
FAM171A2	2.03532	2.30573	0.270407		PLCB1	1.88403	2.05795	0.17392
LTB4R	1.80766	2.07774	0.270079		USP27X	1.88403	2.05795	0.17392
RAPH1	5.1625	5.43241	0.269911		BCL2L2	3.76833	3.94193	0.173599
RTN4RL1	1.67876	1.94863	0.26987		MPHOSPH10	4.03577	4.2093	0.173535
GNG11	3.59193	3.86164	0.269717		SACS	5.05637	5.22982	0.173453
CACNB1	1.5372	1.80682	0.269616		MDFIC	6.87826	7.05165	0.173396
ATP6V0C	7.27296	7.54239	0.269428		NXPE3	5.82945	6.00281	0.173356
SNX9	5.23076	5.49995	0.269185		SNRPN	-0.527393	-0.354173	0.17322
NDUFA2	4.03795	4.30693	0.268975		CBX2	-0.527393	-0.354173	0.17322
SLC46A1	6.60307	6.872	0.268928		PKDCC	-0.527393	-0.354173	0.17322
CPEB2	3.74142	4.01022	0.268798		AFAP1L1	-0.527393	-0.354173	0.17322
KIAA0513	6.09021	6.35896	0.268748		GPR173	-0.527393	-0.354173	0.17322
CDH6	1.00338	1.27178	0.268403		MCM10	1.79453	1.96776	0.17322
ITGA1	1.83211	2.10002	0.267908		AFAP1	1.05757	1.23079	0.17322
MARCKS	8.97715	9.24489	0.267737		GTF2H2C_2	1.05757	1.23079	0.17322
TRIM2	3.09211	3.35982	0.267714		ROR2	1.05757	1.23079	0.17322
ADAM23	0.770182	1.0379	0.267714		HELZ	7.83385	8.00664	0.17279
NT5E	6.85205	7.11975	0.267696		PHYKPL	5.17637	5.34895	0.172577
JAML	6.1302	6.3977	0.267497		TLR5	5.68595	5.85842	0.172467
GABARAPL1	4.00069	4.2681	0.267412		DOCK10	7.88183	8.05426	0.172431
CAPN5	2.672	2.93939	0.267389		ZNF626	1.69912	1.87154	0.172424
SLC35D2	4.66351	4.93087	0.26736		RALGPS2	3.89215	4.0645	0.17235
ZNF547	2.60263	2.86977	0.267145		EIF5A2	4.00118	4.17343	0.172252
TRAPPC6A	4.05883	4.32596	0.267134		PSKH1	5.0826	5.25483	0.172229
LMF1	2.1757	2.4428	0.267102		AMOTL1	3.87041	4.04257	0.17216
XCR1	0.49188	0.758612	0.266731		CYBRD1	7.75819	7.93018	0.171991
TAPBP	0.49188	0.758612	0.266731		PKMYT1	0.89484	1.06667	0.17183
KLF9	3.92313	4.18975	0.266621		LYSMD3	5.53179	5.70356	0.171768
LHFPL6	2.75107	3.01756	0.266482		LNX2	4.1439	4.31551	0.171612
CD59	8.61776	8.88414	0.266377		IRAK2	3.35623	3.52768	0.171453
BBC3	2.37192	2.63817	0.266245		LYRM7	3.89753	4.06884	0.171312
ELP5	4.36565	4.63149	0.265837		GTSF1	2.42121	2.5925	0.17129
ETS1	4.79993	5.06576	0.265828		ZNF879	2.42121	2.5925	0.17129
SLC16A10	6.63382	6.89965	0.265828		DPAGT1	4.58531	4.75637	0.171067
MFSD5	4.99934	5.26502	0.265683		DCTN5	6.38286	6.55388	0.171021
PHETA1	4.75587	5.02121	0.265335		USP14	6.41512	6.58607	0.170948
FCGR2B	6.8065	7.07158	0.265083		AMIGO2	3.10952	3.28035	0.170824
ECI1	4.18759	4.45257	0.264982		VKORC1L1	5.3843	5.55504	0.170744
NEIL2	2.89729	3.16222	0.26493		FUCA1	9.48008	9.6505	0.170418
PARM1	3.40897	3.67388	0.264915		ELOVL5	7.58343	7.75385	0.170416
ZMYND12	1.04582	1.31052	0.2647		ADK	4.517	4.6874	0.170397
GNG12	5.53068	5.79535	0.264663		MAFB	9.53606	9.70613	0.170075
POMGNT2	4.03269	4.29732	0.26463		GTF2H5	3.03332	3.20338	0.170062
NUDT1	3.18047	3.44498	0.264511		TIGD7	0.711394	0.881455	0.170062
EBF3	2.7765	3.04078	0.264283		RNF103	5.3474	5.51738	0.169981
BOK	3.13205	3.39629	0.264243		GTF2B	4.77566	4.94548	0.169821
PI4K2A	6.28103	6.54506	0.264023		GRPEL1	4.05516	4.22496	0.169798
ZNF746	4.70382	4.96769	0.263866		ZNF736	4.52049	4.69022	0.169727
ARMC7	3.42513	3.68866	0.263528		ZBTB1	6.43747	6.60714	0.169669
RHBDF1	2.1172	2.38045	0.26325		IPO5	6.43839	6.60788	0.169492
SLCO2B1	8.46953	8.73272	0.263194		SLC8A3	5.54385	5.7133	0.16945
RMND5B	3.09211	3.3552	0.26309		BAG2	2.76539	2.9348	0.169416
SH3GLB2	3.74142	4.00433	0.262903		ATP6V0D2	4.19289	4.36229	0.169402
PSEN2	4.56847	4.83117	0.262699		RAB12	5.64973	5.81898	0.169253
GGN	-0.307821	-0.0452457	0.262575		TMEM63C	1.36791	1.53712	0.169211
SFRP4	-0.307821	-0.0452457	0.262575		THOC3	2.49409	2.66317	0.169088
KANK2	5.37712	5.63959	0.26247		RPRD1A	4.8881	5.05686	0.168764
ADGRB1	4.29264	4.55492	0.262277		MPLKIP	3.84277	4.0113	0.168532
GALNT5	4.38644	4.6486	0.262155		COG8	4.26962	4.43815	0.168525
CD276	6.5133	6.77493	0.26163		SGPL1	8.33046	8.49889	0.168422
GALE	3.85913	4.1206	0.261466		PASK	2.66795	2.83629	0.168335
STAB1	11.3882	11.6492	0.261014		NOTCH2	10.3004	10.4687	0.168261
SH3PXD2B	7.43788	7.69885	0.260962		PIGS	6.23123	6.39942	0.168191
SIGLEC5	4.61148	4.8722	0.260718		IKBKE	4.83297	5.00111	0.168136
RASSF2	7.70651	7.96721	0.260704		CLIP2	6.08908	6.25721	0.168127
PELI3	2.60263	2.86327	0.260647		LMBR1L	4.72205	4.89008	0.168024
BMPR2	5.49667	5.7573	0.260629		ABI2	4.85804	5.0259	0.167866
NIBAN2	7.67686	7.93697	0.260113		KDM5B	6.87007	7.03787	0.1678
PLEK2	2.35514	2.61514	0.259999		KLHDC7A	0.501176	0.668911	0.167735
SLC12A4	4.69718	4.95704	0.259865		ZNF66	0.501176	0.668911	0.167735
LAMA1	1.65154	1.91131	0.259778		CSGALNACT1	0.501176	0.668911	0.167735
SMPD1	5.58924	5.84896	0.259715		CCL3L1	-1.08379	-0.916052	0.167735
CRPPA	1.31233	1.57196	0.259626		MAMSTR	-1.08379	-0.916052	0.167735
CREB5	1.31233	1.57196	0.259626		DOK5	-1.08379	-0.916052	0.167735
DCBLD2	7.44137	7.7009	0.259533		ARG1	-1.08379	-0.916052	0.167735
ZFHX4	3.29044	3.54987	0.259431		FZD9	-1.08379	-0.916052	0.167735
KIRREL1	5.43614	5.69554	0.259395		PCOLCE	-1.08379	-0.916052	0.167735
CSPG4	4.04843	4.30693	0.258501		SLC28A3	4.0455	4.21323	0.167735
CD68	9.62045	9.87869	0.258235		RIC1	6.71787	6.88546	0.16759
WIPI1	4.225	4.48256	0.257559		FADS1	7.50051	7.66802	0.167503
CCSER1	1.67876	1.9363	0.257539		SLC9A9	6.34001	6.50741	0.167405
WDR83	2.78904	3.04653	0.257485		RBM15B	6.52528	6.69269	0.167403
TNK2	5.23535	5.4926	0.257244		TGFBI	9.13332	9.30064	0.16732
PTK7	4.17808	4.43515	0.257068		HOMER2	3.12796	3.29526	0.167298
NDUFB2	4.23421	4.49102	0.25681		C1orf162	5.69989	5.86718	0.167294
COLEC12	0.609717	0.866527	0.25681		ZNF765	4.08849	4.25578	0.167286
HAS3	-0.975246	-0.718435	0.25681		ADCY9	4.54814	4.71539	0.167246
KCNE5	-0.975246	-0.718435	0.25681		ZC3H12B	2.77712	2.9443	0.167178
FMO3	-0.975246	-0.718435	0.25681		FBXL19	4.63449	4.80146	0.166967
TMEM141	4.01143	4.2681	0.256665		POMK	4.20596	4.37287	0.166908
OGFR	5.7063	5.96276	0.256453		PDPR	6.98135	7.14824	0.166889
SIGLEC10	4.56483	4.82114	0.256317		ITM2C	6.40098	6.56776	0.166787
NFATC1	4.0794	4.33538	0.255982		TPT1	10.6411	10.8077	0.166617
NEO1	3.00875	3.2644	0.25565		OTULINL	5.34149	5.50781	0.166323
DNAJC30	3.00875	3.2644	0.25565		SMARCD1	5.29941	5.46559	0.166185
RASSF5	4.374	4.62957	0.255572		ZNF616	4.0743	4.24045	0.166149
SNAPC2	4.0845	4.34007	0.255572		SPARC	8.64063	8.80659	0.165966
NME3	3.99528	4.25078	0.255493		ZHX3	4.94899	5.11475	0.165758
LIN37	2.58834	2.8436	0.255257		JMY	4.73414	4.89987	0.165727
TMEM42	2.321	2.57594	0.254941		APEX2	4.24871	4.41444	0.165727
TRNP1	1.16611	1.42084	0.254729		AGTRAP	5.04671	5.21225	0.165541
EHD3	4.00607	4.2607	0.25463		FARP2	3.60024	3.76577	0.165532
PALD1	3.73495	3.98948	0.25453		TIPARP	5.85873	6.02423	0.165499
THAP8	1.99257	2.24704	0.254463		SOCS6	5.934	6.09943	0.165425
CLEC4A	3.40082	3.65519	0.254378		MCM9	4.55837	4.72368	0.165305
SQSTM1	9.58918	9.84321	0.25403		STK16	3.57358	3.73875	0.16517
ZNF718	2.23191	2.48574	0.253827		TSC2	5.45355	5.61867	0.165122
RBMS3	2.33817	2.59175	0.253576		VPS35L	6.7247	6.88977	0.165064
MFAP5	2.83816	3.0917	0.253544		GTF3C3	4.97468	5.13975	0.165064
TRIM8	5.39775	5.65096	0.253208		HLX	4.89619	5.06123	0.165043
CORO2B	2.61677	2.86977	0.253001		MSN	10.2965	10.4613	0.164888
LIPT2	0.294844	0.547845	0.253001		FCGR2A	7.92563	8.09051	0.164878
NUDT7	0.294844	0.547845	0.253001		LPP	7.15771	7.32258	0.164874
ZFPM1	2.01411	2.26687	0.252761		LRP8	2.39099	2.55582	0.164824
FAM219A	3.32531	3.57792	0.252614		HAUS5	2.39099	2.55582	0.164824
TM2D3	4.03269	4.28522	0.252527		TXNL1	5.67346	5.8382	0.164743
TRADD	3.47257	3.72496	0.252389		CBX6	6.79345	6.95812	0.164672
PLGRKT	3.05103	3.30333	0.252299		HDHD2	4.56177	4.72643	0.164664
PTPRS	4.59729	4.84937	0.252079		IFT22	1.83998	2.00451	0.164536
TMEM176A	5.59461	5.84649	0.251876		SINHCAF	0.255015	0.419551	0.164536
RPUSD1	3.94572	4.19752	0.251804		MRPL11	3.42494	3.58948	0.164536
DOCK9	1.20408	1.45582	0.251737		LRRC58	7.08289	7.24742	0.164525
CBARP	1.41302	1.66457	0.251543		SALL2	2.10488	2.26906	0.164184
BAMBI	2.03532	2.28643	0.251107		IDI1	5.3276	5.49172	0.164122
XYLT2	4.89584	5.14692	0.251077		UCK2	3.76833	3.93242	0.164092
NEK3	2.26821	2.51919	0.250986		SF3B3	6.83963	7.00366	0.164034
SDF2L1	4.88127	5.13213	0.25086		MSH6	5.64333	5.80732	0.163992
NFKBIA	6.6004	6.85121	0.25081		ERMP1	5.73789	5.90169	0.1638
MYCL	2.72519	2.97599	0.250799		PFAS	3.89215	4.05577	0.16362
ADGRE1	5.61941	5.87018	0.25077		MLEC	8.0789	8.2425	0.163597
PPFIBP2	3.70878	3.95933	0.250551		USPL1	4.33059	4.49415	0.163559
JUND	5.6524	5.90223	0.249835		ZNF283	3.55326	3.71677	0.163506
BLVRB	5.64206	5.89189	0.249831		RPL32	8.035	8.19831	0.163308
NTN4	4.09968	4.3494	0.249716		GSR	7.81655	7.97978	0.163228
CD209	4.03795	4.28764	0.24969		ATP8B1	1.74761	1.9108	0.163185
ADGRL3	4.47451	4.72406	0.24955		CABLES2	3.84834	4.0113	0.162961
PLAT	1.92598	2.1754	0.249423		ZFP82	2.26338	2.42634	0.162961
C1QC	9.53366	9.783	0.249342		ACVR1B	5.83086	5.9937	0.162836
NRP2	5.94221	6.19138	0.249162		PTDSS1	6.67698	6.83979	0.162807
FBXO17	1.44509	1.69416	0.249077		ACD	2.94249	3.10526	0.162766
YY1AP1	5.32639	5.57544	0.249055		FTL	13.7906	13.953	0.162424
ITGAX	6.55889	6.80788	0.248993		WDR74	8.16512	8.32724	0.162118
NOTCH1	7.87522	8.12408	0.248868		ISCA1	4.33853	4.50059	0.162069
CTTN	5.44409	5.69279	0.248694		RPS16	7.81868	7.98064	0.161964
FILIP1L	4.0845	4.33303	0.248534		ADAT2	2.19507	2.35697	0.161894
CACNA1A	2.4049	2.65331	0.248415		ZXDA	2.19507	2.35697	0.161894
CTSL	9.40101	9.64927	0.248267		ARRB1	8.08805	8.24993	0.161879
ZNF428	3.66181	3.90974	0.247934		EFTUD2	7.06626	7.22812	0.161861
TMEM176B	6.95584	7.20316	0.247325		PDXK	8.20962	8.37144	0.161823
NPDC1	4.2479	4.49523	0.247323		FAM102A	5.84904	6.01074	0.161702
KLHDC8B	4.80302	5.05011	0.247082		TBC1D9	6.18245	6.34403	0.161579
SLC25A34	-0.108512	0.1382	0.246713		KLHL24	7.41676	7.57828	0.161517
HEG1	5.55659	5.80301	0.246411		DNAAF2	2.85666	3.01806	0.161404
KIFAP3	4.81227	5.05866	0.246391		AMER1	2.85666	3.01806	0.161404
AJUBA	1.27714	1.52332	0.246181		PCNX2	1.27169	1.4331	0.161404
NFE2L1	7.58991	7.83605	0.246137		NHSL2	4.65052	4.81187	0.161344
ZNF684	1.83211	2.07774	0.245626		PCYOX1	6.33902	6.50019	0.161172
LONRF2	1.04582	1.29128	0.245464		RYK	4.67894	4.84011	0.16117
FRMD4A	4.80611	5.05154	0.245422		ATG9A	5.8224	5.98338	0.16098
CUEDC1	3.81687	4.06222	0.24534		NHLRC1	0.759488	0.920449	0.160961
OSGIN1	4.15888	4.40415	0.245269		HILPDA	0.759488	0.920449	0.160961
TGM2	4.82756	5.07282	0.24526		CBL	8.14828	8.30921	0.160931
ZDBF2	1.67876	1.92386	0.245102		BLOC1S3	4.81032	4.97124	0.160923
SLA	6.50857	6.75357	0.244999		TXNL4A	4.94119	5.10208	0.160892
DSP	3.62029	3.8649	0.244615		ARHGEF12	7.10749	7.26835	0.160861
RTKN2	0.770182	1.01463	0.244444		ANKRD52	6.63651	6.79721	0.160704
PLIN5	-0.814781	-0.570337	0.244444		G6PD	7.06506	7.22569	0.160626
HPN	-0.814781	-0.570337	0.244444		DR1	7.03363	7.19421	0.160587
ULBP1	-0.814781	-0.570337	0.244444		DPY19L3	5.183	5.34358	0.160579
GRIK2	-0.814781	-0.570337	0.244444		CWC22	5.12452	5.28502	0.160502
MCRIP1	5.35198	5.59616	0.244186		RBM47	8.39469	8.55514	0.160454
CD81	8.57176	8.81584	0.244079		OXLD1	2.6553	2.81575	0.160453
PIK3R5	6.95931	7.20316	0.243852		FAM43A	1.86217	2.02255	0.160374
PHLDA1	6.55154	6.79513	0.243591		HGF	6.67071	6.83086	0.160154
ADM	5.26484	5.5083	0.243458		ZNF688	2.9109	3.07101	0.160109
TPM1	5.63165	5.87503	0.243382		VAMP3	7.15883	7.31894	0.160109
IL1RL1	3.44904	3.69233	0.243287		MRC1	8.66411	8.82421	0.160101
MAPRE3	2.82603	3.06929	0.243256		DNAJB4	4.16637	4.32644	0.160069
GRINA	7.23048	7.47366	0.243182		PLEKHA6	1.543	1.70286	0.159862
PLAG1	0.429145	0.672024	0.242879		FAM241A	2.76539	2.92525	0.159862
GTF2H5	3.77334	4.01609	0.242749		CDH7	-0.0419663	0.117896	0.159862
SFT2D1	4.82451	5.06717	0.24266		MEN1	4.08849	4.24814	0.159643
SMOX	4.225	4.46765	0.242641		ME1	4.83016	4.98969	0.159534
TGFBR3	2.48419	2.72675	0.242561		TFCP2L1	2.04792	2.20733	0.159411
FSTL3	2.48419	2.72675	0.242561		MRPL39	2.86767	3.02702	0.159351
SLC12A9	4.45102	4.69325	0.242228		POP1	3.38717	3.5465	0.159328
MIER2	4.31883	4.56096	0.242121		KARS1	6.18685	6.34582	0.158967
MYO6	2.92029	3.16222	0.241938		ETS1	4.97468	5.13354	0.158855
STEAP3	6.4206	6.66246	0.241861		EIF2S3	8.20311	8.36196	0.158844
RPP25	2.85018	3.0917	0.241521		SGK1	9.8173	9.97613	0.158827
SYNE2	1.34668	1.58781	0.241129		TTK	2.8231	2.98165	0.158545
MGLL	5.26933	5.51038	0.241055		DUSP16	4.48875	4.64728	0.158534
LACC1	7.71927	7.96019	0.240923		MZT2A	3.05275	3.21127	0.158515
DDAH1	3.91743	4.15825	0.240816		CCNG1	6.94412	7.10235	0.158228
IL10RA	6.96208	7.20284	0.240758		TP53I3	3.32461	3.48279	0.158188
NENF	4.8754	5.11582	0.240421		CANX	10.1367	10.2948	0.158124
C3	5.8115	6.05189	0.240389		ELF4	6.61951	6.77744	0.157929
RARG	3.15161	3.39178	0.240173		CSNK1G1	5.9804	6.1382	0.157796
TGFB3	2.78904	3.02921	0.240173		ADAMTS7	4.13936	4.29711	0.157747
SHLD1	1.56665	1.80682	0.240173		TANC2	6.54343	6.70111	0.157684
RAPSN	-0.0183143	0.221858	0.240173		OPA3	4.72508	4.88269	0.157607
PHYHIP	-0.0183143	0.221858	0.240173		ZNF507	3.80317	3.96076	0.157592
IRF2BPL	6.68506	6.92523	0.240161		INPP5D	7.40972	7.56719	0.157472
RUFY2	4.03795	4.2779	0.239951		CTTNBP2NL	6.20975	6.36715	0.157394
LYVE1	4.03795	4.2779	0.239951		SLC25A34	0.556671	0.713999	0.157327
SYTL3	1.12712	1.36673	0.239616		ORC6	0.556671	0.713999	0.157327
FBXL13	1.12712	1.36673	0.239616		SEPTIN4	0.556671	0.713999	0.157327
PGRMC1	5.49667	5.73611	0.239445		PITPNM1	5.65132	5.80862	0.157303
ETV1	2.321	2.55995	0.238955		MEAK7	3.43238	3.58948	0.157099
CAV2	3.2365	3.47512	0.238624		NELFCD	4.63127	4.78835	0.157079
TRAPPC4	4.52788	4.76647	0.23859		NCKAP1L	9.39522	9.55228	0.15706
THSD4	2.07684	2.31529	0.238442		NCBP1	5.39956	5.55659	0.157036
MYO9B	8.37127	8.60951	0.238243		KIN	3.83157	3.98855	0.156981
PFKFB3	8.68286	8.92098	0.238118		ZCCHC24	4.68829	4.84518	0.156897
CAPN2	7.30771	7.54569	0.237984		ZC2HC1A	3.49764	3.65453	0.156891
TNIP2	3.92313	4.1609	0.237766		TTC39B	4.04064	4.19744	0.156803
MAFB	8.91538	9.15305	0.237677		H2AC15	3.06237	3.21911	0.156737
CD48	5.25809	5.49575	0.23766		ITGAV	6.52267	6.67925	0.156577
H2AC12	4.56847	4.80597	0.237505		PIGM	3.97596	4.1325	0.156544
GNB2	7.11875	7.35621	0.237458		HTRA3	3.97596	4.1325	0.156544
ANTXR1	4.59372	4.83117	0.237451		C2orf42	3.61991	3.77644	0.156526
ZNF532	2.90884	3.14625	0.237418		TMEM106A	5.69061	5.84708	0.156468
FRAT1	3.53348	3.77082	0.237335		SNRNP35	2.83438	2.99084	0.156464
SLC23A2	6.80881	7.04599	0.237176		CCNI	8.84059	8.99705	0.156462
LRRC8A	5.32639	5.56346	0.237078		FOCAD	4.75801	4.91443	0.156417
RUSC1	3.97347	4.21038	0.236918		FCHSD1	3.67737	3.83374	0.156364
OPA3	4.81227	5.04868	0.236402		MEGF8	6.12165	6.278	0.156354
SASH3	5.99596	6.2323	0.236338		STAM	5.92612	6.08234	0.156213
BOD1L1	5.24904	5.48521	0.23617		AHRR	4.40429	4.56045	0.156163
CLIC6	1.80766	2.04365	0.235998		BBS1	2.56346	2.71954	0.156076
ZFYVE9	1.97071	2.20654	0.235823		GTPBP10	4.14842	4.3045	0.156076
ZCCHC24	5.37712	5.61272	0.235601		RAD54B	0.978498	1.13457	0.156076
CXCL2	3.61325	3.84854	0.235296		DDB1	7.86441	8.02045	0.156037
ACP2	5.87614	6.11137	0.235237		SLC35F6	8.22736	8.38327	0.155904
RAB3B	4.7005	4.93552	0.235019		HAUS7	2.06716	2.22301	0.155857
CCDC170	3.16129	3.39629	0.234999		RAB11FIP2	4.89887	5.05467	0.155799
TNIP3	3.71537	3.95016	0.234793		TAF6	4.26546	4.42125	0.155789
GPR34	5.22385	5.45851	0.234663		COMMD3	3.43978	3.59551	0.155737
FEZ2	5.30471	5.53921	0.234501		ZNF717	3.50471	3.6603	0.15559
ZNF701	2.78904	3.0234	0.234355		SLC44A1	7.7362	7.89176	0.155558
NR1D1	2.49953	2.73389	0.234355		ZNF333	4.05034	4.20536	0.155021
KLF4	2.49953	2.73389	0.234355		ZNF875	3.07192	3.22691	0.154981
PCDH9	0.914571	1.14893	0.234355		GLO1	6.5698	6.72471	0.154913
CD300LB	0.914571	1.14893	0.234355		EPN2	1.57022	1.72505	0.154836
ADAMTS14	0.552001	0.786357	0.234355		PPP1R11	2.62965	2.78439	0.154737
ABCC6	-0.670391	-0.436036	0.234355		TMEM64	4.97468	5.12938	0.1547
TMEM238	-0.670391	-0.436036	0.234355		ASF1A	4.19726	4.35163	0.154369
DRICH1	-0.670391	-0.436036	0.234355		ANGEL2	4.64733	4.80146	0.154129
CD14	10.7748	11.009	0.234171		CYBB	10.6364	10.7905	0.154124
MYO10	5.67454	5.90856	0.234017		CCNT1	5.6191	5.77311	0.154015
H4C2	5.49858	5.73255	0.233973		DTX1	5.87928	6.03315	0.15387
GGACT	2.61677	2.85019	0.233417		FRK	2.31257	2.46642	0.153851
PIGP	2.4049	2.63817	0.233268		RRM1	5.20053	5.3543	0.153772
ATP5ME	3.78591	4.01902	0.233103		RPL13	8.29393	8.44767	0.153731
TEX264	4.50525	4.73834	0.233088		FPR1	6.27221	6.42592	0.153705
CHCHD7	2.89729	3.1301	0.232809		LAMP1	10.9125	11.066	0.1535
RPS21	7.56824	7.80099	0.232747		SMIM10L1	2.80029	2.95373	0.153431
IFNAR1	8.68664	8.91932	0.232678		EIF3E	7.32685	7.48015	0.153293
HERPUD1	5.81458	6.04688	0.232309		H2BC4	6.6557	6.80895	0.153253
GATM	1.47645	1.70874	0.232285		MIGA1	4.66638	4.81963	0.153246
B9D1	1.47645	1.70874	0.232285		PBXIP1	6.85838	7.01159	0.153202
SLC38A7	5.97415	6.20622	0.232065		FOXP1	7.18658	7.33976	0.153186
AATK	3.27268	3.50465	0.231971		QARS1	7.05245	7.20561	0.153154
IL17RC	3.563	3.79492	0.231918		SPINDOC	3.31659	3.46971	0.153117
DPP4	1.24107	1.47299	0.231918		SREBF2	7.5346	7.68757	0.152975
CD274	1.24107	1.47299	0.231918		AHNAK	12.1505	12.3034	0.152947
MARCO	8.34363	8.57538	0.231748		DNAAF5	3.85389	4.00678	0.15289
ZNF613	3.14186	3.37361	0.231745		EIF3D	7.01083	7.16356	0.152725
DAB2	8.26583	8.49752	0.231698		CDS2	7.37009	7.52274	0.152651
DYNLT1	4.65668	4.88829	0.231615		TRIQK	4.87996	5.03259	0.152634
RGS12	3.97895	4.21038	0.231432		GAPT	6.26494	6.41742	0.152481
TMUB1	3.40897	3.64007	0.231101		CHST13	3.97596	4.12834	0.152387
ERRFI1	4.59014	4.82114	0.231006		CDK18	3.20813	3.36052	0.152387
INKA2	3.94572	4.17671	0.23099		RNASEK	1.45811	1.61049	0.152387
KLF12	3.35092	3.58189	0.230967		DENND6B	1.45811	1.61049	0.152387
SPRED1	4.45496	4.6859	0.23094		SNX25	3.12796	3.28035	0.152387
CTTNBP2	4.24335	4.47406	0.230704		EXD3	2.39099	2.54338	0.152387
ARPIN	4.21109	4.44171	0.230621		MS4A6E	-0.416362	-0.263975	0.152387
PYCR1	3.91171	4.14223	0.230526		PPP1R13B	0.320604	0.47299	0.152387
ABLIM3	3.91171	4.14223	0.230526		OIP5	-0.416362	-0.263975	0.152387
ALG5	4.10972	4.34007	0.230349		NPIPB11	-0.416362	-0.263975	0.152387
C1orf74	2.45299	2.68314	0.230145		CDR2L	-0.416362	-0.263975	0.152387
MAVS	7.35435	7.58448	0.230128		ADAMTS10	0.320604	0.47299	0.152387
CEBPD	7.01177	7.24188	0.230112		FSTL1	-0.416362	-0.263975	0.152387
DEF8	5.24677	5.47672	0.229953		TRO	0.320604	0.47299	0.152387
TPM2	5.90668	6.13652	0.229839		PPM1L	6.10196	6.25435	0.152387
SEMA7A	5.14553	5.37532	0.229795		ZNF692	1.1686	1.32099	0.152387
GCSAML	2.8621	3.0917	0.229598		CBLN3	1.1686	1.32099	0.152387
CD1D	1.27714	1.50674	0.229598		SBNO2	1.1686	1.32099	0.152387
KLC4	3.43315	3.6627	0.229552		MORN2	1.1686	1.32099	0.152387
CFL2	4.63946	4.86896	0.229498		F8A1	1.69912	1.8515	0.152387
POLR2G	4.98032	5.20974	0.229424		RRP1B	5.62884	5.78108	0.15224
BNC1	0.146745	0.375892	0.229147		C1orf21	5.5387	5.69093	0.15223
SLC7A8	6.75467	6.98369	0.229015		CERS6	7.47373	7.62587	0.152141
PLXNA4	2.87393	3.10278	0.228849		KNTC1	4.35818	4.51021	0.152032
SMAD3	4.86359	5.0924	0.228809		SEPSECS	4.17083	4.32281	0.151982
TUB	1.00338	1.23198	0.228602		HDAC8	3.80889	3.96076	0.151867
MYL9	6.01076	6.23922	0.228452		NAA38	3.70219	3.85402	0.151827
MAFF	2.69884	2.92698	0.228137		ZNF383	3.52572	3.67747	0.151754
RRBP1	7.49452	7.7226	0.228086		UBAP1	6.13196	6.28362	0.15166
TM4SF1	4.55751	4.7855	0.227986		ASNSD1	4.06954	4.22106	0.151519
TMEM86A	5.49476	5.72271	0.227959		PABPC4	7.77584	7.9272	0.151357
CIB1	4.92456	5.15226	0.227707		FAM114A1	3.78585	3.93718	0.151331
IRX1	3.73495	3.96238	0.227422		GASK1B	7.82646	7.97776	0.151296
IQCE	4.19232	4.41973	0.227412		CDKN2AIPNL	2.5903	2.74148	0.151177
S100A10	6.24847	6.47539	0.226917		IPMK	5.91952	6.07047	0.150943
MRC2	7.31856	7.54518	0.226619		FAM174A	2.3286	2.47953	0.150937
PREX1	7.73839	7.96494	0.226545		CASP2	6.11242	6.26291	0.150492
EFEMP2	3.54092	3.76734	0.226422		EIF3C	1.81744	1.96776	0.15032
CD300LG	3.65497	3.88108	0.226107		FASN	6.74873	6.89895	0.150219
MN1	1.04582	1.27178	0.225968		ACTG1	10.6041	10.7543	0.15021
RCVRN	-0.539146	-0.313179	0.225968		TRAM1	8.42296	8.57303	0.150073
TCEAL7	-0.539146	-0.313179	0.225968		EOGT	5.31559	5.46559	0.150008
DDIT4L	7.22645	7.45217	0.22572		ANKRD39	1.59694	1.74691	0.149978
CYTH4	5.85839	6.08369	0.225299		IRAK4	4.9069	5.05686	0.149958
ALKBH2	2.13696	2.36213	0.225166		ZNF281	6.01301	6.1628	0.149792
CD151	6.71414	6.9392	0.225061		NEURL1B	2.40618	2.55582	0.149637
MCOLN1	5.03137	5.25637	0.224997		SIAE	4.84695	4.99655	0.149602
STXBP1	3.18047	3.40527	0.224801		PGLS	5.47351	5.62311	0.149599
SEC14L2	1.5955	1.8203	0.224801		KLHL8	5.36305	5.51261	0.149554
MID2	2.42111	2.64576	0.224651		SPECC1	6.53481	6.68422	0.1494
FCMR	0.222694	0.447151	0.224457		SNAPIN	4.44162	4.59099	0.149368
MAP6	0.222694	0.447151	0.224457		ZNF331	5.41653	5.56584	0.149315
FXYD6	0.222694	0.447151	0.224457		VAV2	2.8231	2.9724	0.149297
LMO7	4.56117	4.7855	0.224325		CDC42SE2	7.46967	7.61885	0.14918
IGFBP4	7.90398	8.12816	0.224179		ERCC4	4.63127	4.78042	0.149152
SRGAP1	5.48322	5.70738	0.224155		MTF1	5.73789	5.887	0.149109
TBC1D2	5.29154	5.51557	0.224032		GALNT7	6.02412	6.17293	0.148803
SYT17	0.718651	0.942476	0.223825		LRATD1	1.01858	1.16736	0.148789
FCGRT	8.47463	8.69833	0.223702		TYMS	4.14842	4.29711	0.148687
ENDOV	3.19939	3.42305	0.223664		DNAJB9	4.66322	4.81187	0.148647
DNASE2	7.49164	7.71518	0.223538		UHRF1BP1	7.44093	7.58929	0.148359
CTSH	9.12904	9.35256	0.223511		GAB3	5.74239	5.89069	0.148301
ZBTB49	1.08704	1.31052	0.223477		ZNF888	3.10952	3.25768	0.148163
ZSWIM4	3.70216	3.92542	0.223258		USP13	3.75059	3.89865	0.148053
CXCL16	5.20056	5.4236	0.223042		ZNF398	4.89349	5.04146	0.147971
PCBP4	2.57392	2.79663	0.222709		KIAA2013	6.40287	6.55078	0.147906
GOLGB1	6.59951	6.82219	0.222675		NEK4	5.34544	5.49334	0.147903
PTGDS	4.3058	4.52847	0.222668		SLC43A2	0.61011	0.75772	0.14761
EPAS1	6.02674	6.24922	0.222477		PTPRM	4.9924	5.13975	0.147347
ZNF704	4.83059	5.05296	0.222372		ZSWIM6	6.07133	6.21862	0.14729
DTX1	5.84343	6.0654	0.221973		HOXB4	3.07192	3.21911	0.147183
H4C8	5.09084	5.31231	0.221463		ZBTB8A	1.48696	1.63415	0.147183
IFI30	10.8541	11.0755	0.221359		SERBP1	7.53417	7.6812	0.147036
TNS2	3.73495	3.95628	0.221329		ZBTB46	4.00617	4.15311	0.14694
ARF5	4.77492	4.99618	0.221262		UPRT	4.31458	4.46147	0.146889
FMO4	1.12712	1.34824	0.221119		HMGCR	5.81103	5.95783	0.1468
PODXL	2.60263	2.82366	0.221028		TMEM121B	3.55326	3.70006	0.146795
PITHD1	6.37036	6.59101	0.220655		CPSF1	5.75134	5.89803	0.1467
ADAMTS5	3.39262	3.61321	0.220589		RP2	6.51043	6.65705	0.146626
HSD17B7	2.05623	2.27668	0.22045		SLC35E2B	5.9804	6.12678	0.146379
TST	4.68381	4.90421	0.220404		PPARGC1B	5.0321	5.17847	0.146367
KCTD2	5.11097	5.33127	0.220297		FN3KRP	3.73263	3.87898	0.14635
CPED1	1.87981	2.10002	0.220211		SPPL3	6.24185	6.38816	0.146314
FOSL1	3.6481	3.86815	0.220053		BACE1	4.8908	5.03704	0.146239
CPTP	3.85913	4.07914	0.220006		SV2A	4.3186	4.46477	0.146171
TMEM120A	3.76066	3.9805	0.219845		FAM83F	3.03332	3.17947	0.146149
FAM200B	2.51472	2.73389	0.219169		SH3PXD2B	7.38884	7.53496	0.146118
GLMP	6.89621	7.11531	0.219103		WDR35	3.52572	3.67177	0.146052
SCRN1	5.02608	5.24516	0.219084		SCML1	3.52572	3.67177	0.146052
SLC26A11	3.54832	3.76734	0.219023		PRPF4	4.77566	4.92165	0.145994
FOXD2	-0.418852	-0.199968	0.218884		GPR137	3.76244	3.90838	0.145935
TMEM178A	-0.418852	-0.199968	0.218884		RMDN2	2.49409	2.64	0.145911
ENAH	5.8893	6.10794	0.218637		NAP1L1	8.24013	8.38588	0.145751
SFR1	2.8621	3.08054	0.218436		POLE	4.52746	4.6732	0.145743
CPM	6.27992	6.49811	0.218192		DEPP1	3.70833	3.85402	0.145688
TMEM160	3.36774	3.58584	0.218095		PLSCR4	2.12337	2.26906	0.145688
IRS2	4.1637	4.38159	0.217884		ZNF585B	3.56007	3.70565	0.145582
HDAC5	4.91314	5.13078	0.21764		HSD17B12	6.40287	6.54845	0.145574
TMEM236	2.54462	2.76211	0.217487		RBM27	6.35476	6.50019	0.145432
TMEM200A	3.45693	3.67388	0.216954		LYRM2	4.92019	5.06558	0.145397
ULK2	4.18284	4.39966	0.21682		SAMD8	5.41277	5.55814	0.145363
HCST	5.58565	5.80216	0.216508		C16orf54	5.60765	5.753	0.145353
TUSC2	4.34456	4.56096	0.216396		TUBD1	2.36013	2.50541	0.14528
PTPN13	3.82299	4.03934	0.21635		PDE11A	2.36013	2.50541	0.14528
SPAG8	0.363556	0.579906	0.21635		GIPC3	0.0382041	0.183484	0.14528
IGF1	6.17151	6.38754	0.216034		EVC	3.82027	3.96543	0.145154
KLHL25	1.50715	1.72316	0.216016		COPS4	4.76686	4.91201	0.145149
HK3	4.42312	4.63912	0.215996		UBE4B	6.48204	6.62716	0.145121
TK2	5.4677	5.6836	0.215899		ALDH6A1	5.56431	5.70914	0.144828
TMEM259	6.19762	6.41335	0.215729		PITPNM2	3.25082	3.39553	0.144719
KLHL36	6.72968	6.94536	0.215688		ZNF652	7.32685	7.47156	0.144703
MANBAL	3.34243	3.55794	0.215507		TRIM66	3.36403	3.50861	0.144588
RNLS	1.75747	1.97298	0.215507		ZNF417	4.06476	4.2093	0.144535
CTNNBIP1	4.21109	4.42636	0.215273		TNPO1	8.18341	8.32792	0.144502
RND3	5.57844	5.79364	0.215198		SESTD1	4.82452	4.96892	0.1444
TCN1	6.39416	6.60909	0.214928		KMT2B	5.97405	6.11842	0.144374
LAT2	4.64638	4.86083	0.214454		ZNF407	5.183	5.32735	0.144349
SPIN3	3.50335	3.71777	0.214424		RAD54L	0.851119	0.995412	0.144293
TMEM79	1.5372	1.75159	0.214387		NUP35	2.43608	2.58037	0.144293
ZC3H12A	4.23421	4.44824	0.214029		SLC40A1	6.43191	6.57618	0.14427
MARCHF2	5.3435	5.55744	0.213941		RPUSD1	3.74463	3.88885	0.144217
SEMA3A	4.49762	4.71145	0.213828		DNASE1L1	5.93923	6.08341	0.144177
FITM2	3.29924	3.51298	0.213745		GRSF1	6.13196	6.27612	0.144163
PSAP	11.6861	11.8997	0.213596		ARHGAP5	7.12136	7.26551	0.144155
ZNF346	3.82299	4.03645	0.213464		ATP13A1	6.23442	6.37857	0.144145
JMJD6	4.2479	4.4612	0.2133		RPL4	8.87681	9.02094	0.144125
TRPS1	5.79605	6.00912	0.213067		DCUN1D3	5.39385	5.5379	0.144052
DOCK1	4.61148	4.82449	0.213008		LAIR1	5.39385	5.5379	0.144052
ZC3H12C	5.18166	5.3946	0.212947		CMTM7	5.1852	5.32916	0.143959
SLC39A13	4.61501	4.82783	0.212822		SLC4A7	6.25029	6.39424	0.143947
DENND6B	1.80766	2.02048	0.212822		WHAMM	4.48875	4.63268	0.143932
DEPDC4	0.429145	0.641967	0.212822		SPTBN2	1.36791	1.51181	0.1439
STOX1	-0.307821	-0.0949988	0.212822		LRFN1	1.36791	1.51181	0.1439
AMN	-0.307821	-0.0949988	0.212822		STMN3	1.36791	1.51181	0.1439
RSPO4	-0.307821	-0.0949988	0.212822		MYLK4	1.36791	1.51181	0.1439
ZFP37	-0.307821	-0.0949988	0.212822		MED14	6.16693	6.31048	0.143545
RAB42	4.61853	4.83117	0.212637		STXBP3	6.15686	6.30035	0.143483
RARA	4.38231	4.59469	0.212386		GPR141	5.72129	5.86468	0.14339
CRCP	5.15282	5.36501	0.212183		NUP153	6.959	7.10235	0.143348
ASB1	5.17689	5.38896	0.212068		RCE1	3.2592	3.40244	0.143234
PLXNB2	8.2731	8.48514	0.212043		TIE1	3.57358	3.71677	0.143186
PBX3	3.48032	3.69233	0.212008		DHRS4	3.75059	3.89375	0.143163
SRRD	4.78748	4.99915	0.21167		ZNF430	4.11646	4.25959	0.143124
GLCCI1	1.83211	2.04365	0.211545		ZNF780B	4.35427	4.49737	0.143103
GDI1	5.79915	6.01059	0.211434		ZNF808	4.35427	4.49737	0.143103
GTPBP3	2.65839	2.86977	0.211382		ZNF148	6.691	6.83406	0.143056
C14orf119	5.05753	5.26871	0.211184		MXD1	7.97834	8.12117	0.142829
PTGFR	3.42513	3.63626	0.211129		APPL2	5.83367	5.97645	0.142781
NUDT14	4.29704	4.50778	0.21074		SMIM20	3.30043	3.44317	0.142749
NEK11	3.00875	3.21932	0.210562		XPNPEP3	4.69757	4.84011	0.142534
AASS	0.959659	1.17014	0.210484		TNPO3	6.55369	6.6962	0.142512
IGFLR1	4.53534	4.74542	0.210076		NISCH	6.38478	6.52729	0.142509
BCAR3	3.20875	3.41862	0.20987		DENND6A	5.73339	5.87589	0.142501
GPRIN1	2.92029	3.1301	0.209818		RAB39A	3.63932	3.78174	0.142421
PHLDB1	5.11097	5.32063	0.209663		TESK1	5.4807	5.62311	0.142408
DGAT2	2.07684	2.28643	0.209587		STARD7	7.28588	7.42824	0.142369
CRIP2	3.59907	3.80851	0.209443		TMEM237	1.86217	2.00451	0.14234
PLCD1	3.53348	3.74277	0.209286		MYCL	3.22536	3.36759	0.142232
MITF	5.77097	5.98013	0.209156		CSAD	1.51525	1.65742	0.142164
NAIF1	3.46477	3.67388	0.209113		TSPAN10	1.51525	1.65742	0.142164
CNPPD1	5.30033	5.50934	0.209012		CEP76	3.10021	3.24238	0.142164
MGAT1	8.93438	9.1432	0.208814		EYA3	6.18575	6.3278	0.142049
ATXN1	6.16069	6.36931	0.208624		ERV3-1	2.81174	2.95373	0.141981
LIMD2	6.19527	6.40387	0.208599		SIK2	5.69371	5.83565	0.141941
VEGFA	5.20759	5.41585	0.208265		FAM161B	2.64253	2.78439	0.141856
LGR4	4.13942	4.34707	0.207656		TMEM19	5.81956	5.96134	0.141778
ADCY7	7.5253	7.73289	0.207584		TEF	4.10255	4.2443	0.141754
SCN4B	2.9652	3.17277	0.207576		TMEM245	6.75542	6.89712	0.141701
RGS5	1.38024	1.58781	0.207576		FAM171B	4.03577	4.17746	0.141695
ANKRD39	1.38024	1.58781	0.207576		PLK4	2.4508	2.5925	0.141695
PRPF8	-0.204727	0.00284854	0.207576		NUSAP1	4.48518	4.6268	0.14162
BCL6B	-0.204727	0.00284854	0.207576		IRGQ	5.97786	6.11947	0.141605
C4orf33	2.73819	2.94556	0.207364		TIGAR	5.70296	5.84455	0.141586
ITGB2	9.65652	9.86376	0.207237		GPR82	3.01363	3.15516	0.141529
OST4	6.45151	6.65872	0.207204		CHP1	7.79472	7.93614	0.141428
NGRN	5.38953	5.59616	0.20663		PHTF2	6.22589	6.36715	0.141256
CARHSP1	3.84718	4.05368	0.206494		CPM	7.12996	7.27118	0.141221
BCL3	5.35198	5.55844	0.206467		TIMM10	3.19069	3.33188	0.141181
S1PR1	2.63078	2.83698	0.206204		GCSAM	0.38334	0.524521	0.141181
ZC2HC1A	1.04582	1.25202	0.206204		POLR2J3	0.38334	0.524521	0.141181
PLBD2	7.56277	7.76897	0.206198		COPS3	5.30144	5.44234	0.140896
RAPGEF1	7.86673	8.0729	0.206169		BCAS3	4.85804	4.99883	0.140794
FAM114A1	6.08004	6.28613	0.20609		KLF11	5.28305	5.4238	0.140748
NQO1	6.44657	6.65261	0.206034		CPXM1	1.64893	1.78966	0.140733
SCAF1	6.65625	6.86226	0.206004		LDLRAD4	6.11935	6.26006	0.140716
VIM	11.0141	11.2201	0.205975		TRIM59	3.49053	3.63121	0.140681
CDH2	3.60618	3.81189	0.205715		EMB	6.86527	7.00593	0.140663
EDNRB	6.30197	6.50752	0.205548		NCOA4	10.1025	10.2431	0.140619
GPRC5C	3.00875	3.21422	0.205464		CCNB1IP1	3.61991	3.76041	0.140495
HS1BP3	5.26709	5.47246	0.205369		RNF169	6.51656	6.65705	0.140491
FPR3	7.61875	7.82397	0.205219		ZNF766	4.42308	4.56354	0.140461
MSRB2	4.36983	4.57494	0.20511		ALOX5AP	5.24555	5.38599	0.14044
ZNF441	3.62029	3.82533	0.205042		NEK6	7.46016	7.60059	0.140431
TNS1	5.11097	5.31588	0.204912		NIPAL2	5.04428	5.18449	0.140202
TRIB1	6.45053	6.65543	0.204903		WDR7	7.52941	7.66945	0.14004
MAP1B	8.22515	8.43001	0.204859		RGS5	1.23814	1.37813	0.13999
NRP1	9.41043	9.61481	0.204384		NUMBL	1.23814	1.37813	0.13999
IL4R	5.7945	5.99878	0.204283		TOB1	5.36305	5.50301	0.139952
GLT8D2	1.08704	1.29128	0.204241		LCOR	7.4261	7.56604	0.139931
MYO1C	6.34084	6.54506	0.20422		ABCD3	5.22856	5.36847	0.139907
TSPAN31	4.99664	5.20075	0.204114		CRY2	4.35427	4.49415	0.139876
PSMG2	5.10596	5.30992	0.203955		ZBTB8OS	3.46175	3.60152	0.139778
AKR1A1	6.81802	7.02176	0.203733		IDH3A	4.49586	4.63561	0.139748
MFSD13A	3.58475	3.78807	0.203323		DTD2	3.19944	3.33909	0.139651
TSKU	2.82603	3.02921	0.203178		FUT10	4.00118	4.14078	0.139601
LRP5	6.26316	6.46631	0.203147		NAF1	4.09319	4.23273	0.139534
ZNF500	3.59193	3.79492	0.202991		SOS2	6.85354	6.99284	0.139297
CRYAB	1.47645	1.67944	0.202991		MFSD3	2.15967	2.29896	0.139294
TMEM17	-0.108512	0.094479	0.202991		PGAM5	4.20162	4.34089	0.139271
FAT2	-0.108512	0.094479	0.202991		UTP3	4.62803	4.76711	0.139078
FOXF2	-0.108512	0.094479	0.202991		RPS21	6.21838	6.35741	0.139029
C14orf132	4.14431	4.34707	0.202766		CDKN1B	6.33605	6.47504	0.138988
LHPP	3.80457	4.00728	0.202706		EBP	3.98104	4.11999	0.138955
FHL1	3.17091	3.37361	0.202696		DESI2	5.63691	5.77577	0.138864
LMNA	8.31192	8.5146	0.202678		TK2	6.15686	6.29572	0.138856
H1-0	6.44161	6.6441	0.202487		TRAPPC2	3.68984	3.82862	0.138784
PGAP3	4.20173	4.40415	0.202414		PC	4.84417	4.9828	0.138636
MYL5	1.12712	1.3295	0.202383		KCNC3	3.469	3.60751	0.138515
LIMS2	1.12712	1.3295	0.202383		LDLRAD2	0.661641	0.800155	0.138515
LSM1	4.43115	4.6334	0.202252		CCDC163	-0.923322	-0.784807	0.138515
KCTD11	2.85018	3.05225	0.20207		FGFBP3	-0.923322	-0.784807	0.138515
PCBD1	5.12341	5.32537	0.201962		NPAS1	0.661641	0.800155	0.138515
CD69	1.50715	1.70874	0.201589		PCDHGA11	-0.923322	-0.784807	0.138515
SMURF2	6.62072	6.82219	0.201465		SGK3	-0.923322	-0.784807	0.138515
GPSM1	3.47257	3.67388	0.201315		TSPAN6	-0.923322	-0.784807	0.138515
ABI3	4.78748	4.98874	0.201259		MYCT1	1.88403	2.02255	0.138515
GAS2L3	3.70216	3.90342	0.201255		SPCS3	7.83139	7.96964	0.138255
FLYWCH2	3.29924	3.50047	0.201236		SFSWAP	4.72205	4.8603	0.138251
TYROBP	7.97672	8.17794	0.201213		RPS23	8.03103	8.16926	0.138235
DDX43	1.80766	2.00875	0.201093		TMPPE	5.70143	5.83947	0.138046
ST6GALNAC6	5.09337	5.2943	0.200928		AGO2	6.55113	6.68916	0.138032
CRELD2	5.51943	5.72002	0.200586		SAP30L	5.06835	5.20634	0.137996
NDUFA4	6.13512	6.33567	0.200551		EIF3M	6.46945	6.60714	0.137689
ITGAV	7.2032	7.40373	0.200528		MAN2A1	7.08289	7.22033	0.137436
TTYH3	8.97372	9.17421	0.200487		ZNF329	2.66795	2.80537	0.137418
TPST2	5.76305	5.96352	0.20047		RCOR1	6.9225	7.05986	0.137366
POLR2J	3.40897	3.60933	0.200363		C4orf48	3.12796	3.26528	0.137319
AGAP1	4.03795	4.23827	0.20032		TSEN2	1.543	1.68032	0.137319
TRMT10A	2.45299	2.65331	0.20032		RARS2	4.35035	4.48767	0.137319
MMP19	5.21225	5.41252	0.200266		SYTL3	5.10604	5.24334	0.137301
ZSCAN32	3.57754	3.77774	0.200207		RBM23	6.31307	6.45027	0.1372
KAZN	1.83211	2.03211	0.200004		PITHD1	6.8291	6.9663	0.137197
PGP	3.92881	4.12875	0.199936		MRPL30	4.85251	4.98969	0.137188
ZNF358	4.4431	4.64292	0.199813		METTL9	5.93662	6.07371	0.137093
ADGRL2	3.87098	4.0707	0.199719		AGO1	7.7958	7.93287	0.137072
LDLRAD4	4.79372	4.99321	0.199491		H2BC6	4.81317	4.9502	0.137028
TIMP1	8.19689	8.39622	0.199334		MIDN	6.64373	6.78075	0.137017
CTIF	4.86951	5.06858	0.199078		SLC16A7	5.61747	5.75435	0.136883
RPS19	9.73602	9.93506	0.199047		ZNF737	2.08614	2.22301	0.136874
DNAJC6	2.30361	2.50256	0.19895		MGAT5	7.41066	7.54747	0.136815
CXCL11	-0.0183143	0.180636	0.19895		ZSCAN20	3.94509	4.0818	0.136705
RXFP1	-0.0183143	0.180636	0.19895		DHRS12	0.89484	1.03148	0.136641
MRAP2	-0.0183143	0.180636	0.19895		GSTA4	0.89484	1.03148	0.136641
FRK	-0.0183143	0.180636	0.19895		STAG3	0.89484	1.03148	0.136641
CCDC3	-1.60328	-1.40433	0.19895		ZNF155	3.21677	3.35341	0.136641
NUTM2A	-1.60328	-1.40433	0.19895		BTBD2	5.97659	6.11317	0.136578
BAIAP3	-1.60328	-1.40433	0.19895		RAB3D	6.59983	6.73637	0.136539
RASD1	-1.60328	-1.40433	0.19895		ZNF347	2.78875	2.92525	0.136498
ACVR1C	-1.60328	-1.40433	0.19895		EPC1	5.74687	5.88331	0.136438
CHADL	-1.60328	-1.40433	0.19895		TSC22D2	5.85042	5.98683	0.136401
PDE8B	-1.60328	-1.40433	0.19895		CTCF	6.29381	6.43015	0.136338
PCDHGB3	-1.60328	-1.40433	0.19895		TMEM98	1.67424	1.81057	0.136331
BLACAT1	-1.60328	-1.40433	0.19895		AMPD2	5.29941	5.43562	0.136214
CSNK1G2	5.71125	5.91013	0.198878		EDF1	6.06177	6.19794	0.136167
RABAC1	5.09337	5.29188	0.19851		ZNF850	2.84556	2.98165	0.136091
TXNDC11	5.27825	5.47672	0.198466		ITPKC	3.09085	3.22691	0.136061
WASHC3	3.69551	3.89389	0.19837		EEPD1	5.17858	5.3146	0.136013
TLNRD1	5.51189	5.71009	0.198209		MAP4K4	7.08643	7.22228	0.135848
ZSCAN16	1.5955	1.79321	0.197707		ZBED5	4.7068	4.84265	0.135846
CMC4	1.5955	1.79321	0.197707		NATD1	4.64733	4.78307	0.135733
SLC2A10	3.55568	3.75335	0.197673		CTSB	13.076	13.2117	0.135678
CNGB1	3.78591	3.9835	0.197589		LTBP3	5.60107	5.73671	0.135643
PDXK	7.72988	7.92747	0.197588		NSUN3	4.66322	4.79885	0.135626
H2BC21	5.41808	5.61563	0.197545		CXCL3	2.26338	2.39899	0.135611
NTM	2.9541	3.1516	0.197496		SLITRK4	2.26338	2.39899	0.135611
SNRPC	5.09337	5.29067	0.1973		SAMM50	4.60189	4.73739	0.135501
MRPL58	3.48032	3.67759	0.197267		EXOC6B	5.67972	5.81511	0.135387
ENPP4	3.08195	3.27913	0.197176		BRD3	5.97786	6.11317	0.135307
BRI3	6.71331	6.91033	0.197017		STON1	2.6805	2.81575	0.135252
GLIPR1	7.42438	7.62129	0.196916		CIDEB	3.76833	3.90352	0.135189
IGFBP7	5.68297	5.87987	0.196903		SEPHS1	4.65052	4.78571	0.135184
ARL8A	5.84643	6.0433	0.196861		SYT11	5.91023	6.04533	0.135095
DGKQ	2.83816	3.03501	0.196849		MRPL19	5.37275	5.50781	0.135065
SLC66A3	4.79372	4.99023	0.196512		PLEKHB2	8.81183	8.94688	0.135047
PLEKHG5	2.15646	2.35288	0.196422		DCP2	7.36378	7.49878	0.135001
AOX1	2.15646	2.35288	0.196422		BTN2A2	5.22643	5.3614	0.134976
CYB561A3	6.25753	6.45392	0.196396		NQO1	3.95546	4.09037	0.134919
MVB12B	4.12958	4.32596	0.196374		HOMEZ	5.06357	5.19843	0.134866
NCOR2	7.51637	7.7127	0.196323		AFF2	5.37468	5.50941	0.134733
GABARAPL2	5.14553	5.34182	0.196296		TRIM28	7.14305	7.27777	0.134716
SLAMF7	3.81687	4.01316	0.196284		NAPG	4.72811	4.86281	0.1347
ANKH	7.08609	7.28233	0.19624		PARP14	8.49752	8.63222	0.134695
LRP11	4.13451	4.33068	0.196169		DYNC2LI1	2.42121	2.55582	0.134609
PRUNE2	4.19232	4.38839	0.196073		MED10	3.71445	3.84898	0.134531
PRAF2	2.37192	2.56797	0.196046		GTF3C1	6.67385	6.8083	0.134451
MAPK3	5.58745	5.78335	0.195902		IGFBP7	5.19835	5.33278	0.134431
CMTM4	3.75428	3.95016	0.195887		TLR1	6.75171	6.88608	0.134373
MMP15	4.45102	4.6467	0.195686		DSC2	5.68595	5.82027	0.134315
MXD1	7.67813	7.87372	0.195592		SLX4IP	4.42308	4.55736	0.134289
NHEJ1	3.83514	4.03066	0.195527		XBP1	6.8121	6.94636	0.134264
PIDD1	3.12217	3.31766	0.195497		GPATCH2	4.07905	4.21323	0.134182
NID1	5.59996	5.79535	0.195386		CCDC85C	-0.313268	-0.179086	0.134182
SCN9A	0.0665746	0.261936	0.195361		ZNF114	-0.313268	-0.179086	0.134182
PTK6	0.0665746	0.261936	0.195361		C2orf15	-0.313268	-0.179086	0.134182
ETV5	7.56186	7.75697	0.195111		MAP3K7CL	-0.313268	-0.179086	0.134182
OSBPL5	4.96934	5.16421	0.19487		MTCP1	-0.313268	-0.179086	0.134182
ARHGAP24	4.16851	4.36328	0.194769		ERCC5	2.00866	2.14284	0.134182
TNFAIP8L3	4.72683	4.92152	0.194691		GAS2L3	6.35476	6.48889	0.134126
MAP3K10	2.4049	2.59959	0.194691		REXO5	3.96061	4.09464	0.134035
ASAH1	9.42369	9.61837	0.194686		MTUS1	3.96061	4.09464	0.134035
DNAJB2	4.22961	4.42415	0.194541		PCYOX1L	3.80317	3.93718	0.134018
SLC17A5	5.56026	5.75467	0.194408		MAP3K5	6.06297	6.19695	0.133977
FEZ1	2.89729	3.0917	0.194408		HACD3	6.26286	6.39683	0.133974
SLC39A4	2.89729	3.0917	0.194408		ITPR2	9.05509	9.18905	0.133958
PCDHGC5	1.31233	1.50674	0.194408		PUDP	4.87178	5.00565	0.133869
CADM1	5.10596	5.30033	0.194365		NR2C2	6.44392	6.57771	0.133788
FAAP24	1.67876	1.87301	0.194253		HEATR3	5.04671	5.18048	0.133767
PLEKHO2	7.59439	7.78861	0.194223		ZFP14	3.46175	3.59551	0.133767
FZD1	6.01076	6.20493	0.194169		MTHFR	6.68557	6.8193	0.133737
LRRC32	2.21342	2.4075	0.194086		CLSTN3	4.29432	4.42803	0.133716
ZFP36L1	9.02997	9.22396	0.193994		PPM1D	5.2027	5.33639	0.133685
NFXL1	4.58655	4.78033	0.193785		ZFHX3	7.84295	7.9766	0.133654
SAMD1	5.21458	5.40806	0.193481		COQ8A	4.83297	4.96659	0.13362
ABHD17C	3.88858	4.08194	0.193364		GEN1	3.88674	4.02031	0.133563
ACTA2	4.97484	5.16817	0.193329		RPL22	6.76723	6.90078	0.133552
TRIM41	4.60085	4.79406	0.193215		CD44	9.74692	9.88034	0.13342
TESC	5.27825	5.47139	0.193135		EIF4ENIF1	5.03699	5.1704	0.133415
UCHL1	4.21109	4.40415	0.193061		ADAM19	1.42866	1.562	0.133332
GALNT16	1.34668	1.53972	0.193034		TBL1XR1	7.81761	7.95093	0.13332
U2AF1L4	1.34668	1.53972	0.193034		FAM168B	6.82134	6.95461	0.133271
MMP2	9.38353	9.57622	0.192682		PIK3C2B	6.00804	6.1413	0.133258
STEAP1	2.80148	2.99395	0.192474		RTN2	3.96574	4.0989	0.133157
ULK1	4.48611	4.67852	0.192403		PRPS2	5.77346	5.90656	0.133094
PLEC	9.72341	9.91576	0.192354		CELSR2	3.35623	3.48929	0.133065
SLC6A16	0.146745	0.338898	0.192153		ATP5MC1	3.35623	3.48929	0.133065
GAS7	9.21509	9.40719	0.1921		DARS2	4.96702	5.09996	0.132938
ELOVL6	3.77334	3.96541	0.192071		TOMM6	4.96702	5.09996	0.132938
LCMT1	4.3488	4.54074	0.191933		SMIM13	4.46719	4.60002	0.132837
RNPEPL1	6.30743	6.49916	0.191728		NCOR2	7.58426	7.71694	0.132679
PLOD3	6.56801	6.75971	0.191692		BBS2	4.24026	4.37287	0.132607
EHF	3.21806	3.40973	0.191671		HMG20A	5.61093	5.74352	0.13259
MXD4	5.17689	5.36845	0.191564		TBC1D24	4.87996	5.01243	0.132472
ATP6AP1	6.97861	7.16998	0.19137		CDC123	5.31156	5.44401	0.132453
ZNF181	3.44112	3.63244	0.191327		PJA2	8.04565	8.17809	0.132441
WASF3	3.22731	3.41862	0.191315		SLC18B1	5.61257	5.74488	0.13231
MRAS	5.55108	5.74232	0.191244		NET1	4.60518	4.73739	0.132207
SOX12	5.2738	5.46497	0.191167		PRPF38A	5.21137	5.34358	0.132205
ZNF596	1.75747	1.94863	0.191158		FAH	4.17969	4.31185	0.132161
NOSIP	4.56847	4.75949	0.191018		IL6R	7.15265	7.28479	0.132139
CDC34	4.74626	4.93707	0.190815		GVQW3	0.114153	0.24622	0.132067
ABCA1	8.37075	8.56152	0.190774		CYTH3	4.22321	4.35519	0.131975
NOP10	5.5437	5.73433	0.190638		TMEM254	4.0455	4.17746	0.131964
VSTM4	1.41302	1.60349	0.190468		TMEM185B	5.04671	5.17847	0.131757
[truncated: 11,232 more rows]
