# Supplementary material for: Leukemic stem cells activate lineage inappropriate signalling pathways to promote their growth
Source: Nat Commun. 2024 Feb 14;15:1359. doi: 10.1038/s41467-024-45691-4 (PMC10867020; doi:10.1038/s41467-024-45691-4)
Supplement: Supplementary file 9 — Source Data [file 41467_2024_45691_MOESM9_ESM.xlsx]

## Sheet: 3A
	Ctrl						Bev			VEGF
d2	290000	277500	282500	240000	205000	237500	265000	225000	247500	302500	205000	297500
d4	819250	728438	762750	588000	574000	599688	602875	523125	569250	945312	738000	907375
d6	1822831	1529719	1582706	1352400	1420650	1184383	1070103	941625	1053113	2292383	1605150	2132331
d8	4055800	3518353	3719360	2569560	2521654	2131889	2273969	1859709	2264192	6017505	4374034	5384136
d10	9.12555e+06	8.26813e+06	8.27558e+06	4304013	3.59336e+06	3.41102e+06	4.77534e+06	3.76591e+06	4.41517e+06	1.63977e+07	1.21379e+07	1.37295e+07

## Sheet: 3B
	CTRL						IL5						Ben			BenIL5
d2	290000	277500	282500	240000	205000	237500	287500	267500	317500	277500	322500	285000	270000	217500	222500	202500	220000	210000
d4	819250	728438	762750	588000	574000	599688	790625	949625	1000125	672938	749812	726750	614250	429562	422750	384750	429000	451500
d6	1822831	1529719	1582706	1352400	1420650	1184383	1818438	1994213	2425303		1349663	1798706	921375	977255	1046306	827212	911625	677250
d8	4055800	3518353	3719360	2569560	2521654	2131889	5091625	5434229	6427053		2935516	3237671	1934888	1978941	2118770	1633745	1777669	1625400
d10	9.12555e+06	8.26813e+06	8.27558e+06	4304013	3.59336e+06	3.41102e+06	1.46384e+07	1.45366e+07	1.79957e+07		5.06376e+06	6.31346e+06	3.33768e+06	4.00736e+06	3.76082e+06	2.77737e+06	4.17752e+06	2966355

## Sheet: 3C
	CTRL						BEV			VEGF
d2	345000	367500	362500	234667	224000	298000	321250	385000	400000	262000	304000	308000
d4	901312	1263281	874531	586667	680960	977440	863359	996188	613000	1084680	1313280	1121120
d6	2715204	3474023	2721979	1736533	1716019	2482698	2525326	2976110	1800688	1887343	3519590	2511309
d8	4615847	7469150	6260551	3473067	4736213	7497747	4545587	5009785	2626003	4265396	8939760	6027141
d10	9.65481e+06	1.73658e+07	1.3408e+07	9.23836e+06	1.07986e+07	1.52954e+07	9.39421e+06	1.0771e+07	4.87999e+06	1.20284e+07	1.60916e+07	1.96485e+07

## Sheet: 3D
Ctrl	+VEGF	+Bev	+IL-5	+Ben
13.3	18.1	29.2	15.3	27.5
12.3	7.76	26.3	12.6	20.7
12.7	11.3	16.8	9.4	21.4

## Sheet: 3E
Primary		Secondary
Ctrl	+Bev	Ctrl	+Bev
236	150	2	22
229	197	7	16
267	172	1	11

## Sheet: 3F
Primary		Secondary
Ctrl	+Bev	Ctrl	+Bev
374	346	32	128
392	352	39	149
381	363	35	144

## Sheet: 3G
Primary				Secondary
Ctrl	+ IL-5	+Ben	+IL-5 +Ben	Ctrl	+ IL-5	+Ben	+IL-5 +Ben
125	224	217	199	32	15	97	93
267	218	222	201	35	17	84	124
198	151	264	150	65	17	60	109

## Sheet: S3A
0	0.08	0.4	2	10
1920000	1340000	1120000	590000	740000
1290000	950000	1220000	780000	610000
1410000	1370000	850000	870000	710000

## Sheet: S3B
	Media only			+ IL-5
0	555000	585000	615000	685000	700000	805000
5	495000	510000	470000	645000	575000	685000
50	465000	480000	565000	480000	495000	525000
500	450000	465000	485000	550000	440000	510000

## Sheet: S3C
0	0.08	0.4	2	10
1070000	1070000	860000	700000	650000
870000	980000	850000	870000	710000
980000	810000	840000	720000	820000

[truncated: 15 more sheets: 4A, 4B, 4C, 4F, 4J, S4C, S4D, S4E, S4F, S4G, 5A-5D, 5B-5E, 5F, 5G, 8A]
